# Supplementary material for: N 1,N 2-Bis[(2-chloro-6-methyl­quinolin-3-yl)methyl­idene]ethane-1,2-diamine
Source: Acta Crystallogr Sect E Struct Rep Online. 2010 Oct 20;66(Pt 11):o2869. doi: 10.1107/S1600536810041309 (PMC3009292; doi:10.1107/S1600536810041309)
Supplement: Supplementary file 1 [file e-66-o2869-sup1.cif]

##############################################################################
###                                                                        ###
###        Electronic paper (Acta Crystallographica Section E)             ###
###                                                                        ###
##############################################################################
#                                                                            #
# This CIF contains the data in a paper accepted for publication in Acta     #
# Crystallographica Section E. It conforms to the requirements of Notes      #
# for Authors for Section E, and has been peer reviewed under the auspices   #
# of the IUCr Commission on Journals.                                        #
#                                                                            #
# Full details of the Crystallographic Information File format               #
# are given in the paper "The Crystallographic Information File (CIF):       #
# a New Standard Archive File for Crystallography" by S. R. Hall, F. H.      #
# Allen and I. D. Brown [Acta Cryst. (1991), A47, 655-685].                  #
#                                                                            #
# The current version of the core CIF dictionary is obtainable from          #
# ftp://ftp.iucr.org/pub/cif_core.dic. The current version number is 2.4.    #
#                                                                            #
# Software is freely available for graphical display of the structure(s) in  #
# this CIF.  For information consult the CIF home page http://www.iucr.org/  #
# cif/home.html                                                              #
#                                                                            #
# This file may be used for bona fide research purposes within the           #
# scientific community so long as proper attribution is given to the journal # 
# article from which it was obtained.                                        #
#                                                                            #
##############################################################################
                                             
data_I
_audit_creation_method     SHELXL-97
_chemical_name_systematic
;
<i>N</i>^1^,<i>N</i>^2^-Bis[(2-chloro-6-methylquinolin-3-yl)methylidene]ethane-
1,2-diamine
;
_chemical_name_common     ?
_chemical_formula_moiety     'C24 H20 Cl2 N4'
_chemical_formula_sum     'C24 H20 Cl2 N4'
_chemical_formula_iupac     'C24 H20 Cl2 N4'
_chemical_formula_weight     435.34
_chemical_melting_point     ?
_symmetry_cell_setting     triclinic
_symmetry_space_group_name_H-M     'P -1'
_symmetry_space_group_name_hall     '-P 1'
loop_
    _symmetry_equiv_pos_as_xyz
    'x, y, z'
    '-x, -y, -z'
_cell_length_a     4.4088(8)
_cell_length_b     7.2008(11)
_cell_length_c     16.9383(18)
_cell_angle_alpha     84.236(11)
_cell_angle_beta     87.924(12)
_cell_angle_gamma     78.698(14)
_cell_volume     524.57(14)
_cell_formula_units_Z     1
_cell_measurement_reflns_used     2032
_cell_measurement_theta_min     5.2457
_cell_measurement_theta_max     73.3855
_cell_measurement_temperature     295(2)
_exptl_crystal_description     plate
_exptl_crystal_colour     colorless
_exptl_crystal_size_max     0.46
_exptl_crystal_size_mid     0.37
_exptl_crystal_size_min     0.15
_exptl_crystal_density_diffrn     1.378
_exptl_crystal_density_meas     ?
_exptl_crystal_density_method     'not measured'
_exptl_crystal_F_000     226
_exptl_absorpt_coefficient_mu     2.925
_exptl_absorpt_correction_type     multi-scan
_exptl_absorpt_process_details
;
(CrysAlis Pro; Oxford Diffraction, 2007)
;
_exptl_absorpt_correction_T_min     0.37762
_exptl_absorpt_correction_T_max     1.00000
_exptl_special_details
;
;
_diffrn_ambient_temperature     295(2)
_diffrn_radiation_type     CuK\a
_diffrn_radiation_wavelength     1.54184
_diffrn_radiation_source     'Enhance (Cu) X-ray Source'
_diffrn_radiation_monochromator     graphite
_diffrn_measurement_device_type
          'Oxford Diffraction Xcalibur diffractometer with Ruby Gemini detector'
_diffrn_measurement_method     '\w scans'
_diffrn_detector_area_resol_mean     10.5081
_diffrn_reflns_number     3137
_diffrn_reflns_av_R_equivalents     0.0280
_diffrn_reflns_av_sigmaI/netI     0.0299
_diffrn_reflns_theta_min     5.25
_diffrn_reflns_theta_max     73.55
_diffrn_reflns_theta_full     67.50
_diffrn_measured_fraction_theta_max     0.947
_diffrn_measured_fraction_theta_full     0.979
_diffrn_reflns_limit_h_min     -5
_diffrn_reflns_limit_h_max     5
_diffrn_reflns_limit_k_min     -8
_diffrn_reflns_limit_k_max     8
_diffrn_reflns_limit_l_min     -20
_diffrn_reflns_limit_l_max     21
_diffrn_standards_number     ?
_diffrn_standards_interval_count     ?
_diffrn_standards_interval_time     ?
_diffrn_standards_decay_%     ?
_refine_special_details
;
Refinement of <i>F</i>^2^ against ALL reflections. The weighted <i>R</i>-factor
<i>wR</i> and goodness of fit <i>S</i> are based on <i>F</i>^2^, conventional
<i>R</i>-factors <i>R</i> are based on <i>F</i>, with <i>F</i> set to zero for
negative <i>F</i>^2^. The threshold expression of <i>F</i>^2^ >
\s(<i>F</i>^2^) is used only for calculating <i>R</i>-factors(gt) <i>etc</i>.
and is not relevant to the choice of reflections for refinement.
<i>R</i>-factors based on <i>F</i>^2^ are statistically about twice as large
as those based on <i>F</i>, and <i>R</i>- factors based on ALL data will be
even larger.
;
_reflns_number_total     2011
_reflns_number_gt     1710
_reflns_threshold_expression     I>2\s(I)
_refine_ls_structure_factor_coef     Fsqd
_refine_ls_matrix_type     full
_refine_ls_R_factor_all     0.0628
_refine_ls_R_factor_gt     0.0564
_refine_ls_wR_factor_gt     0.1578
_refine_ls_wR_factor_ref     0.1680
_refine_ls_goodness_of_fit_ref     1.045
_refine_ls_restrained_S_all     1.045
_refine_ls_number_reflns     2011
_refine_ls_number_parameters     136
_refine_ls_number_restraints     0
_refine_ls_hydrogen_treatment     constr
_refine_ls_weighting_scheme     calc
_refine_ls_weighting_details
         'calc w=1/[\s^2^(Fo^2^)+(0.1105P)^2^+0.0630P] where P=(Fo^2^+2Fc^2^)/3'
_atom_sites_solution_hydrogens     geom
_atom_sites_solution_primary     direct
_atom_sites_solution_secondary     difmap
_refine_ls_shift/su_max     0.000
_refine_ls_shift/su_mean     0.000
_refine_diff_density_max     0.435
_refine_diff_density_min     -0.289
_refine_ls_extinction_method     none
_refine_ls_extinction_coef     ?
loop_
    _atom_type_symbol
    _atom_type_description
    _atom_type_scat_dispersion_real
    _atom_type_scat_dispersion_imag
    _atom_type_scat_source
    'C' 'C' 0.0181 0.0091
                         'International Tables Vol C Tables 4.2.6.8 and 6.1.1.4'
    'H' 'H' 0.0000 0.0000
                         'International Tables Vol C Tables 4.2.6.8 and 6.1.1.4'
    'N' 'N' 0.0311 0.0180
                         'International Tables Vol C Tables 4.2.6.8 and 6.1.1.4'
    'Cl' 'Cl' 0.3639 0.7018
                         'International Tables Vol C Tables 4.2.6.8 and 6.1.1.4'
_computing_data_collection
;
CrysAlis Pro (Oxford Diffraction 2007)
;
_computing_cell_refinement
;
CrysAlis Pro (Oxford Diffraction 2007)
;
_computing_data_reduction
;
CrysAlis Pro (Oxford Diffraction 2007)
;
_computing_structure_solution     'SHELXS97 (Sheldrick, 2008)'
_computing_structure_refinement     'SHELXL97 (Sheldrick, 2008)'
_computing_molecular_graphics     'SHELXTL (Sheldrick, 2008)'
_computing_publication_material     'SHELXTL (Sheldrick, 2008)'
loop_
    _atom_site_type_symbol
    _atom_site_label
    _atom_site_fract_x
    _atom_site_fract_y
    _atom_site_fract_z
    _atom_site_U_iso_or_equiv
    _atom_site_adp_type
    _atom_site_calc_flag
    _atom_site_refinement_flags
    _atom_site_occupancy
    _atom_site_disorder_assembly
    _atom_site_disorder_group
    Cl Cl 0.37544(18) 1.10262(8) 0.15067(4) 0.0756(3) Uani d . 1 . .
    N N1 0.7058(5) 0.8882(3) 0.25986(11) 0.0533(5) Uani d . 1 . .
    N N2 0.2488(4) 0.5727(3) 0.07293(11) 0.0532(5) Uani d . 1 . .
    C C1 0.5343(5) 0.8821(3) 0.20006(13) 0.0500(5) Uani d . 1 . .
    C C2 0.4730(5) 0.7140(3) 0.17101(12) 0.0459(5) Uani d . 1 . .
    C C3 0.6152(5) 0.5444(3) 0.21010(12) 0.0463(5) Uani d . 1 . .
    H H3A 0.5844 0.4305 0.1934 0.056 Uiso calc R 1 . .
    C C4 0.8067(5) 0.5410(3) 0.27498(12) 0.0449(5) Uani d . 1 . .
    C C5 0.9619(5) 0.3710(3) 0.31671(13) 0.0507(5) Uani d . 1 . .
    H H5A 0.9386 0.2546 0.3009 0.061 Uiso calc R 1 . .
    C C6 1.1455(5) 0.3738(3) 0.37978(13) 0.0540(5) Uani d . 1 . .
    C C7 1.1733(6) 0.5531(4) 0.40297(14) 0.0597(6) Uani d . 1 . .
    H H7A 1.2940 0.5570 0.4464 0.072 Uiso calc R 1 . .
    C C8 1.0298(6) 0.7198(3) 0.36399(14) 0.0579(6) Uani d . 1 . .
    H H8A 1.0559 0.8348 0.3806 0.069 Uiso calc R 1 . .
    C C9 0.8427(5) 0.7190(3) 0.29892(12) 0.0470(5) Uani d . 1 . .
    C C10 1.3155(7) 0.1939(4) 0.42378(16) 0.0696(7) Uani d . 1 . .
    H H10A 1.2724 0.0859 0.4004 0.104 Uiso calc R 1 . .
    H H10B 1.2489 0.1886 0.4784 0.104 Uiso calc R 1 . .
    H H10C 1.5339 0.1922 0.4206 0.104 Uiso calc R 1 . .
    C C11 0.2710(5) 0.7195(3) 0.10311(13) 0.0498(5) Uani d . 1 . .
    H H11A 0.1572 0.8358 0.0823 0.060 Uiso calc R 1 . .
    C C12 0.0528(5) 0.5922(3) 0.00365(13) 0.0517(5) Uani d . 1 . .
    H H12A 0.1677 0.6255 -0.0439 0.062 Uiso calc R 1 . .
    H H12B -0.1257 0.6933 0.0090 0.062 Uiso calc R 1 . .
loop_
    _atom_site_aniso_label
    _atom_site_aniso_U_11
    _atom_site_aniso_U_22
    _atom_site_aniso_U_33
    _atom_site_aniso_U_12
    _atom_site_aniso_U_13
    _atom_site_aniso_U_23
    Cl 0.1104(6) 0.0382(4) 0.0809(5) -0.0165(3) -0.0379(4) -0.0011(3)
    N1 0.0706(11) 0.0410(10) 0.0537(10) -0.0204(8) -0.0112(9) -0.0083(7)
    N2 0.0627(11) 0.0470(10) 0.0525(10) -0.0123(8) -0.0189(8) -0.0078(8)
    C1 0.0654(13) 0.0386(11) 0.0499(11) -0.0168(9) -0.0107(9) -0.0064(8)
    C2 0.0540(11) 0.0426(11) 0.0454(10) -0.0174(8) -0.0046(8) -0.0085(8)
    C3 0.0602(12) 0.0397(10) 0.0450(10) -0.0212(9) -0.0062(9) -0.0086(8)
    C4 0.0556(11) 0.0415(10) 0.0421(10) -0.0185(8) -0.0041(8) -0.0068(8)
    C5 0.0639(13) 0.0427(11) 0.0497(11) -0.0183(9) -0.0072(9) -0.0063(9)
    C6 0.0629(13) 0.0520(13) 0.0494(11) -0.0170(10) -0.0066(9) -0.0024(9)
    C7 0.0728(14) 0.0613(14) 0.0507(12) -0.0221(11) -0.0205(10) -0.0085(10)
    C8 0.0767(15) 0.0493(12) 0.0550(12) -0.0235(10) -0.0149(11) -0.0132(9)
    C9 0.0592(11) 0.0425(11) 0.0444(10) -0.0190(8) -0.0036(8) -0.0097(8)
    C10 0.0848(17) 0.0598(15) 0.0646(15) -0.0155(13) -0.0223(13) 0.0021(12)
    C11 0.0599(12) 0.0417(11) 0.0499(11) -0.0125(9) -0.0124(9) -0.0047(8)
    C12 0.0600(12) 0.0471(12) 0.0498(11) -0.0117(9) -0.0158(9) -0.0053(9)
_geom_special_details
;
All e.s.d.'s (except the e.s.d. in the dihedral angle between two l.s. planes)
are estimated using the full covariance matrix. The cell e.s.d.'s are taken
into account individually in the estimation of e.s.d.'s in distances, angles
and torsion angles; correlations between e.s.d.'s in cell parameters are only
used when they are defined by crystal symmetry. An approximate (isotropic)
treatment of cell e.s.d.'s is used for estimating e.s.d.'s involving l.s.
planes.
;
loop_
    _geom_bond_atom_site_label_1
    _geom_bond_atom_site_label_2
    _geom_bond_site_symmetry_2
    _geom_bond_distance
    _geom_bond_publ_flag
    Cl C1 . 1.747(2) ?
    N1 C1 . 1.295(3) ?
    N1 C9 . 1.366(3) ?
    N2 C11 . 1.242(3) ?
    N2 C12 . 1.462(3) ?
    C1 C2 . 1.428(3) ?
    C2 C3 . 1.375(3) ?
    C2 C11 . 1.473(3) ?
    C3 C4 . 1.405(3) ?
    C3 H3A . 0.9300 ?
    C4 C5 . 1.414(3) ?
    C4 C9 . 1.422(3) ?
    C5 C6 . 1.368(3) ?
    C5 H5A . 0.9300 ?
    C6 C7 . 1.415(3) ?
    C6 C10 . 1.504(3) ?
    C7 C8 . 1.361(4) ?
    C7 H7A . 0.9300 ?
    C8 C9 . 1.401(3) ?
    C8 H8A . 0.9300 ?
    C10 H10A . 0.9600 ?
    C10 H10B . 0.9600 ?
    C10 H10C . 0.9600 ?
    C11 H11A . 0.9300 ?
    C12 C12 2_565 1.508(4) ?
    C12 H12A . 0.9700 ?
    C12 H12B . 0.9700 ?
loop_
    _geom_angle_atom_site_label_1
    _geom_angle_atom_site_label_2
    _geom_angle_atom_site_label_3
    _geom_angle_site_symmetry_1
    _geom_angle_site_symmetry_3
    _geom_angle
    _geom_angle_publ_flag
    C1 N1 C9 . . 117.53(17) ?
    C11 N2 C12 . . 117.90(19) ?
    N1 C1 C2 . . 126.0(2) ?
    N1 C1 Cl . . 115.36(15) ?
    C2 C1 Cl . . 118.65(16) ?
    C3 C2 C1 . . 116.02(18) ?
    C3 C2 C11 . . 121.40(18) ?
    C1 C2 C11 . . 122.6(2) ?
    C2 C3 C4 . . 120.86(18) ?
    C2 C3 H3A . . 119.6 ?
    C4 C3 H3A . . 119.6 ?
    C3 C4 C5 . . 123.30(18) ?
    C3 C4 C9 . . 117.38(19) ?
    C5 C4 C9 . . 119.33(18) ?
    C6 C5 C4 . . 121.50(19) ?
    C6 C5 H5A . . 119.3 ?
    C4 C5 H5A . . 119.3 ?
    C5 C6 C7 . . 117.9(2) ?
    C5 C6 C10 . . 121.9(2) ?
    C7 C6 C10 . . 120.2(2) ?
    C8 C7 C6 . . 122.4(2) ?
    C8 C7 H7A . . 118.8 ?
    C6 C7 H7A . . 118.8 ?
    C7 C8 C9 . . 120.3(2) ?
    C7 C8 H8A . . 119.9 ?
    C9 C8 H8A . . 119.9 ?
    N1 C9 C8 . . 119.18(18) ?
    N1 C9 C4 . . 122.22(19) ?
    C8 C9 C4 . . 118.6(2) ?
    C6 C10 H10A . . 109.5 ?
    C6 C10 H10B . . 109.5 ?
    H10A C10 H10B . . 109.5 ?
    C6 C10 H10C . . 109.5 ?
    H10A C10 H10C . . 109.5 ?
    H10B C10 H10C . . 109.5 ?
    N2 C11 C2 . . 121.6(2) ?
    N2 C11 H11A . . 119.2 ?
    C2 C11 H11A . . 119.2 ?
    N2 C12 C12 . 2_565 109.9(2) ?
    N2 C12 H12A . . 109.7 ?
    C12 C12 H12A 2_565 . 109.7 ?
    N2 C12 H12B . . 109.7 ?
    C12 C12 H12B 2_565 . 109.7 ?
    H12A C12 H12B . . 108.2 ?
loop_
    _geom_torsion_atom_site_label_1
    _geom_torsion_atom_site_label_2
    _geom_torsion_atom_site_label_3
    _geom_torsion_atom_site_label_4
    _geom_torsion_site_symmetry_1
    _geom_torsion_site_symmetry_2
    _geom_torsion_site_symmetry_3
    _geom_torsion_site_symmetry_4
    _geom_torsion
    _geom_torsion_publ_flag
    C9 N1 C1 C2 . . . . 0.3(4) ?
    C9 N1 C1 Cl . . . . -178.07(16) ?
    N1 C1 C2 C3 . . . . -1.1(4) ?
    Cl C1 C2 C3 . . . . 177.21(16) ?
    N1 C1 C2 C11 . . . . 179.1(2) ?
    Cl C1 C2 C11 . . . . -2.6(3) ?
    C1 C2 C3 C4 . . . . 0.4(3) ?
    C11 C2 C3 C4 . . . . -179.78(19) ?
    C2 C3 C4 C5 . . . . -179.1(2) ?
    C2 C3 C4 C9 . . . . 0.9(3) ?
    C3 C4 C5 C6 . . . . -179.8(2) ?
    C9 C4 C5 C6 . . . . 0.2(3) ?
    C4 C5 C6 C7 . . . . 0.8(3) ?
    C4 C5 C6 C10 . . . . -179.0(2) ?
    C5 C6 C7 C8 . . . . -1.3(4) ?
    C10 C6 C7 C8 . . . . 178.5(2) ?
    C6 C7 C8 C9 . . . . 0.9(4) ?
    C1 N1 C9 C8 . . . . -179.9(2) ?
    C1 N1 C9 C4 . . . . 1.2(3) ?
    C7 C8 C9 N1 . . . . -178.8(2) ?
    C7 C8 C9 C4 . . . . 0.1(4) ?
    C3 C4 C9 N1 . . . . -1.8(3) ?
    C5 C4 C9 N1 . . . . 178.25(19) ?
    C3 C4 C9 C8 . . . . 179.34(19) ?
    C5 C4 C9 C8 . . . . -0.6(3) ?
    C12 N2 C11 C2 . . . . -177.51(19) ?
    C3 C2 C11 N2 . . . . -8.3(3) ?
    C1 C2 C11 N2 . . . . 171.5(2) ?
    C11 N2 C12 C12 . . . 2_565 -156.5(2) ?
loop_
    _geom_hbond_atom_site_label_D
    _geom_hbond_atom_site_label_H
    _geom_hbond_atom_site_label_A
    _geom_hbond_site_symmetry_A
    _geom_hbond_distance_DH
    _geom_hbond_distance_HA
    _geom_hbond_distance_DA
    _geom_hbond_angle_DHA
    C3 H3A Cl 1_545 0.93 2.86 3.780(2) 169.6
data_New_Global_Publ_Block
_journal_date_recd_electronic     2010-10-09
_journal_date_accepted     2010-10-13
_journal_name_full     'Acta Crystallographica, Section E'
_journal_year     2010
_journal_volume     66
_journal_issue     11
_journal_page_first     o2869
_journal_page_last     o2869
_journal_paper_category     QO
_journal_coeditor_code     LH5149
_publ_contact_author_name     'Ray J. Butcher'
_publ_contact_author_address
;
Department of Chemistry
Howard University
525 College Street NW
Washington DC 20059
USA
;
_publ_contact_author_email     'rbutcher99@yahoo.com'
_publ_contact_author_fax     '202-806-5442'
_publ_contact_author_phone     '202-806-9892'
_publ_section_title
;\
<i>N</i>^1^,<i>N</i>^2^-Bis[(2-chloro-6-methylquinolin-3-yl)methylidene]ethane-\
1,2-diamine
;
loop_
    _publ_author_name
    _publ_author_footnote
    _publ_author_address
    'Prasath, R.' ?
;
Chemistry Group,
BITS, Pilani -- K. K. Birla Goa Campus,
Goa,
India 403 726
;
    'Bhavana, P.' .
;
Chemistry Group,
BITS, Pilani -- K. K. Birla Goa Campus,
Goa,
India 403 726
;
    'Butcher, Anand M.' .
;
Department of Chemistry
Howard University
525 College Street NW
Washington DC 20059
USA
;
    'Butcher, Ray J.' .
;
Department of Chemistry
Howard University
525 College Street NW
Washington DC 20059
USA
;
    'Jasinski, Jerry P.' .
;
Department of Chemistry
Keene State College
229 Main Street
Keene, NH 03435-2001
USA
;
_publ_section_synopsis     .
