# Supplementary material for: N 1,N 2-Bis[(2-chloro-6-methyl­quinolin-3-yl)methyl­idene]ethane-1,2-diamine
Source: Acta Crystallogr Sect E Struct Rep Online. 2010 Oct 20;66(Pt 11):o2869. doi: 10.1107/S1600536810041309 (PMC3009292; doi:10.1107/S1600536810041309)
Supplement: Supplementary file 2 [file e-66-o2869-Isup2.hkl]

# 
# h,k,l, Fc-squared, Fo-squared, sigma(Fo-squared) and status flag 
# 
data_I
_shelx_title '    rp-sb1a in P-1' 
_shelx_refln_list_code          4 
_shelx_F_calc_maximum       61.35 
_exptl_crystal_F_000       226.00 
_reflns_d_resolution_high  0.8038 
 
loop_ 
 _symmetry_equiv_pos_as_xyz 
 'x, y, z' 
 '-x, -y, -z' 
 
_cell_length_a     4.4088 
_cell_length_b     7.2008 
_cell_length_c    16.9383 
_cell_angle_alpha  84.236 
_cell_angle_beta   87.924 
_cell_angle_gamma  78.698 
 
_shelx_F_squared_multiplier     1.000 
 
loop_ 
 _refln_index_h 
 _refln_index_k 
 _refln_index_l 
 _refln_F_squared_calc 
 _refln_F_squared_meas 
 _refln_F_squared_sigma 
 _refln_observed_status 
   1   0   0       26.86       32.24      0.88 o 
   2   0   0       50.71       40.60      2.63 o 
   3   0   0        4.08        2.88      0.83 o 
   4   0   0        0.60        0.18      0.24 o 
   5   0   0        0.40        0.35      0.37 o 
  -5   1   0       21.34       20.42      1.42 o 
  -4   1   0       10.85       10.60      0.74 o 
  -3   1   0       60.22       64.04      2.25 o 
  -2   1   0       52.42       39.84      2.32 o 
  -1   1   0      386.60      376.76      4.97 o 
   0   1   0      828.13      828.59      4.93 o 
   1   1   0     3763.89     3132.65     11.84 o 
   2   1   0      258.45      263.92      3.40 o 
   3   1   0       37.13       32.87      3.09 o 
   4   1   0        1.64        2.27      0.51 o 
   5   1   0        3.86        4.19      0.48 o 
  -4   2   0        1.52        1.10      0.42 o 
  -3   2   0        5.46        5.79      0.51 o 
  -2   2   0      445.66      449.74      8.41 o 
  -1   2   0      654.29      666.55     12.72 o 
   1   2   0     1956.16     1799.03     10.34 o 
   2   2   0      149.48      132.69      3.75 o 
   3   2   0        5.69       11.13      1.44 o 
   4   2   0       55.69       54.51      2.05 o 
   5   2   0        1.26        1.20      0.28 o 
  -4   3   0        0.00       -0.01      0.28 o 
  -3   3   0        2.12        1.88      0.46 o 
  -2   3   0       83.05       89.89      4.21 o 
  -1   3   0      718.88      743.53     40.05 o 
   0   3   0      140.75      162.69      2.63 o 
   1   3   0       26.58       25.50      1.43 o 
   2   3   0     1068.62      963.14     10.93 o 
   3   3   0       63.59       65.76      2.55 o 
   4   3   0       11.15       11.55      0.99 o 
   5   3   0        0.60        0.24      0.21 o 
  -4   4   0        0.60        1.56      0.56 o 
  -3   4   0        5.28        4.70      0.68 o 
  -2   4   0        0.75        0.79      0.29 o 
  -1   4   0      123.03      126.95     11.32 o 
   0   4   0      346.56      385.85      9.52 o 
   1   4   0        0.53        1.75      0.45 o 
   2   4   0       31.16       36.46      2.32 o 
   3   4   0       39.65       33.25      3.04 o 
   4   4   0        2.64        2.73      0.50 o 
   5   4   0        2.05        2.35      0.32 o 
  -3   5   0        0.99        1.17      0.35 o 
  -2   5   0        0.01       -0.17      0.30 o 
  -1   5   0       72.10       82.81      1.99 o 
   0   5   0      307.42      345.65      5.68 o 
   1   5   0      441.50      500.23     12.16 o 
   2   5   0        1.19        1.03      0.35 o 
   3   5   0        9.65        8.70      1.12 o 
   4   5   0        2.05        2.19      0.33 o 
  -3   6   0        9.73        8.67      0.91 o 
  -2   6   0       12.75       12.06      1.38 o 
  -1   6   0        1.45        1.40      0.32 o 
   0   6   0      233.66      235.94      4.30 o 
   1   6   0       90.04       93.13      2.45 o 
   2   6   0       25.38       26.56      2.24 o 
   3   6   0        4.73        4.31      0.77 o 
   4   6   0        0.62        0.52      0.18 o 
  -1   7   0       11.00        9.76      0.89 o 
   0   7   0       45.13       46.91      2.07 o 
   1   7   0       20.72       19.11      1.82 o 
   2   7   0       43.90       41.92      2.11 o 
   3   7   0        1.78        0.87      0.37 o 
   4   7   0        2.65        1.88      0.40 o 
   0   8   0        6.89        7.43      0.65 o 
   1   8   0       47.73       59.25      1.86 o 
   2   8   0       15.25       13.54      1.00 o 
   3   8   0       11.48       13.47      0.90 o 
  -3  -8   1        2.44        2.19      0.40 o 
  -2  -8   1       23.97       25.27      1.30 o 
  -1  -8   1       14.54       16.48      0.96 o 
   0  -8   1       16.23       18.07      0.90 o 
  -4  -7   1       39.57       35.72      1.37 o 
  -3  -7   1        0.31       -0.20      0.31 o 
  -2  -7   1       28.11       26.21      1.65 o 
  -1  -7   1        1.90        1.06      0.57 o 
   0  -7   1        8.10        9.09      0.88 o 
   1  -7   1        0.30        0.40      0.28 o 
   2  -7   1        3.20        5.13      0.71 o 
  -4  -6   1        2.35        2.55      0.31 o 
  -3  -6   1       18.77       14.74      1.39 o 
  -2  -6   1        5.48        5.56      1.07 o 
  -1  -6   1       38.38       36.60      2.45 o 
   0  -6   1       28.00       29.82      1.57 o 
   1  -6   1       23.98       24.93      1.37 o 
   2  -6   1        0.67        0.33      0.41 o 
   3  -6   1       15.91       15.22      1.14 o 
  -4  -5   1        4.03        4.14      0.42 o 
  -3  -5   1       29.14       26.64      1.93 o 
  -2  -5   1       74.03       72.87      2.30 o 
  -1  -5   1       68.95       72.19      2.54 o 
   0  -5   1      475.68      512.21      6.97 o 
   1  -5   1       20.37       21.65      1.33 o 
   2  -5   1        2.30        3.45      0.84 o 
   3  -5   1        9.39        7.59      0.73 o 
  -5  -4   1       18.33       22.42      1.26 o 
  -4  -4   1        1.99        1.54      0.40 o 
  -3  -4   1       23.44       21.99      1.34 o 
  -2  -4   1        5.63        6.93      1.06 o 
  -1  -4   1      140.18      140.32      3.71 o 
   0  -4   1       12.20       11.23      1.66 o 
   1  -4   1      103.55      104.16      3.18 o 
   2  -4   1       54.31       47.36      2.33 o 
   3  -4   1        1.82        1.68      0.38 o 
   4  -4   1        0.98        0.76      0.44 o 
  -5  -3   1        0.84        1.53      0.43 o 
  -4  -3   1        0.20        0.12      0.41 o 
  -3  -3   1        0.79        0.97      0.54 o 
  -2  -3   1      217.08      209.41      5.09 o 
  -1  -3   1       16.66       15.07      1.10 o 
   0  -3   1      113.59      134.48      3.66 o 
   1  -3   1        5.18        2.51      0.99 o 
   2  -3   1       27.72       23.22      2.11 o 
   3  -3   1       11.49        8.93      0.93 o 
   4  -3   1        0.05       -0.08      0.35 o 
  -5  -2   1        0.06        0.34      0.28 o 
  -4  -2   1        9.39       12.15      1.34 o 
  -3  -2   1       12.39       14.07      1.62 o 
  -2  -2   1       39.16       35.66      1.94 o 
  -1  -2   1      963.85      910.71      7.39 o 
   0  -2   1      756.88      801.08      5.09 o 
   1  -2   1       48.11       50.38      1.18 o 
   2  -2   1       96.01       98.27      3.93 o 
   3  -2   1       57.14       48.32      2.26 o 
   4  -2   1        7.33        6.99      0.83 o 
  -5  -1   1        0.66        1.03      0.31 o 
  -4  -1   1       44.60       44.76      2.74 o 
  -3  -1   1       19.39       24.03      1.43 o 
  -2  -1   1        1.58        2.26      0.41 o 
  -1  -1   1      524.93      514.41      3.18 o 
   0  -1   1      315.71      367.01      1.54 o 
   1  -1   1      651.39      599.22      2.55 o 
   2  -1   1       71.72       71.86      3.02 o 
   3  -1   1        4.80        3.31      0.43 o 
   4  -1   1       35.04       32.44      1.68 o 
   5  -1   1        3.16        5.41      0.85 o 
  -5   0   1        0.05        0.30      0.34 o 
  -4   0   1        7.48        7.51      0.78 o 
  -3   0   1       12.11       16.03      1.82 o 
  -2   0   1       41.40       52.65      2.47 o 
  -1   0   1      355.57      376.56      2.29 o 
   1   0   1     1019.00      922.09      4.23 o 
   2   0   1       86.88       75.15      2.93 o 
   3   0   1        7.34        7.19      1.15 o 
   4   0   1        0.63        0.82      0.43 o 
   5   0   1        0.41       -0.50      0.50 o 
  -4   1   1        0.25        0.58      0.27 o 
  -3   1   1        4.11        3.47      0.41 o 
  -2   1   1      124.02      125.31      4.14 o 
  -1   1   1      168.18      176.15      4.26 o 
   0   1   1      933.33     1150.58      5.22 o 
   1   1   1        8.38        9.35      0.45 o 
   2   1   1      218.27      190.65      2.88 o 
   3   1   1      474.99      567.40      9.62 o 
   4   1   1        2.44        3.34      0.55 o 
   5   1   1        2.85        2.83      0.66 o 
  -4   2   1        0.91        1.23      0.31 o 
  -3   2   1       18.78       16.74      0.83 o 
  -2   2   1       81.24       96.38      4.02 o 
  -1   2   1      547.90      534.97      6.74 o 
   0   2   1       15.30       18.03      0.69 o 
   1   2   1       61.38       58.48      1.94 o 
   2   2   1       48.16       34.87      1.95 o 
   3   2   1        1.54        2.70      0.75 o 
   4   2   1       12.02       11.77      0.99 o 
   5   2   1        0.52        0.14      0.37 o 
  -4   3   1        0.04        0.04      0.31 o 
  -3   3   1        1.14        1.59      0.35 o 
  -2   3   1      324.20      344.42      8.14 o 
  -1   3   1       27.24       25.18      1.93 o 
   0   3   1      118.01      135.56      2.94 o 
   1   3   1      222.04      241.09      4.48 o 
   2   3   1        0.17       -0.20      0.42 o 
   3   3   1       16.79       19.63      2.64 o 
   4   3   1       49.65       44.88      1.90 o 
   5   3   1        0.07        0.23      0.31 o 
  -4   4   1       16.25       13.06      1.24 o 
  -3   4   1        8.46        7.03      1.49 o 
  -2   4   1        0.05        0.54      0.32 o 
  -1   4   1       17.43       22.16      1.50 o 
   0   4   1      216.80      204.43      6.76 o 
   1   4   1       31.55       39.78      2.00 o 
   2   4   1       17.42       22.66      1.89 o 
   3   4   1        3.89        3.98      0.59 o 
   4   4   1        3.46        3.35      0.68 o 
   5   4   1       69.98       80.42     12.66 o 
  -3   5   1        5.37        5.50      1.02 o 
  -2   5   1       25.20       25.19      1.83 o 
  -1   5   1      109.27      116.81      2.36 o 
   0   5   1       28.38       31.58      3.13 o 
   1   5   1      262.24      308.91      9.71 o 
   2   5   1      106.08      111.67      5.83 o 
   3   5   1        1.06        0.66      0.38 o 
   4   5   1        8.42        7.41      0.57 o 
  -3   6   1        2.35        2.03      0.50 o 
  -2   6   1       13.61       13.60      1.45 o 
  -1   6   1       30.10       27.56      1.54 o 
   0   6   1      514.71      527.26     10.61 o 
   1   6   1       47.20       46.84      1.62 o 
   3   6   1       41.84       36.87      1.47 o 
   4   6   1        8.31        8.10      0.67 o 
  -1   7   1       14.09       15.60      1.50 o 
   0   7   1       96.88      103.29      2.48 o 
   1   7   1        0.99        1.15      0.60 o 
   2   7   1       53.70       52.20      2.37 o 
   3   7   1        9.86        8.57      0.94 o 
   4   7   1       11.13       13.03      0.65 o 
   0   8   1       27.54       29.40      1.26 o 
   1   8   1        0.34        0.92      0.34 o 
   2   8   1        0.14        0.34      0.28 o 
   3   8   1        1.99        2.18      0.41 o 
  -3  -8   2        0.62       -0.07      0.23 o 
  -2  -8   2        8.12        6.65      0.67 o 
  -1  -8   2       24.24       30.09      1.20 o 
   0  -8   2       65.27       70.67      2.43 o 
  -4  -7   2        0.02       -0.06      0.22 o 
  -3  -7   2       25.21       23.32      1.45 o 
  -2  -7   2       11.95       10.37      0.83 o 
  -1  -7   2       85.75       71.52      3.44 o 
   0  -7   2       30.41       32.38      3.19 o 
   1  -7   2       33.74       34.65      1.51 o 
   2  -7   2        3.90        4.06      0.46 o 
  -4  -6   2        6.07        6.95      0.95 o 
  -3  -6   2        3.20        1.87      0.50 o 
  -2  -6   2       57.53       53.34      2.53 o 
  -1  -6   2      717.53      663.87     10.50 o 
   0  -6   2       44.22       38.06      2.59 o 
   1  -6   2       46.73       45.86      1.96 o 
   2  -6   2       24.09       24.07      1.96 o 
   3  -6   2        0.93        0.76      0.33 o 
  -4  -5   2        0.45        0.22      0.22 o 
  -3  -5   2       22.04       21.20      1.74 o 
  -2  -5   2      134.38      134.92      3.18 o 
  -1  -5   2        7.71        9.61      0.72 o 
   0  -5   2      393.71      440.88      9.05 o 
   1  -5   2       46.33       45.48      2.00 o 
   2  -5   2       38.02       36.55      2.62 o 
   3  -5   2        0.09       -0.01      0.22 o 
  -5  -4   2        2.57        2.83      0.50 o 
  -4  -4   2        4.21        5.03      0.97 o 
  -3  -4   2       34.73       36.89      1.76 o 
  -2  -4   2       21.22       21.62      1.83 o 
  -1  -4   2      297.64      307.29      5.65 o 
   0  -4   2      195.16      231.46      7.09 o 
   1  -4   2       11.43       15.49      2.14 o 
   2  -4   2       28.71       24.11      2.02 o 
   3  -4   2       74.78       63.75      2.39 o 
   4  -4   2        0.05       -0.40      0.40 o 
  -5  -3   2        5.09        5.96      0.77 o 
  -4  -3   2        2.44        3.96      1.22 o 
  -3  -3   2        9.75       11.21      0.93 o 
  -2  -3   2      251.27      265.84      5.98 o 
  -1  -3   2       26.47       20.72      1.35 o 
   0  -3   2      278.16      284.59      4.16 o 
   1  -3   2     1533.46     1678.04      9.45 o 
   2  -3   2        1.10       -0.44      0.44 o 
   3  -3   2        4.50        4.22      0.51 o 
   4  -3   2        4.23        3.67      0.59 o 
  -5  -2   2        0.00        0.24      0.34 o 
  -4  -2   2        8.56        8.12      0.82 o 
  -3  -2   2       15.92       13.69      1.00 o 
  -2  -2   2       62.77       79.76      3.02 o 
  -1  -2   2        6.55        4.58      0.27 o 
   0  -2   2      674.46      726.34      6.19 o 
   1  -2   2       20.96       31.43      0.99 o 
   2  -2   2      186.65      181.31      5.29 o 
   3  -2   2        0.01        0.16      0.32 o 
   4  -2   2        5.35        6.00      0.79 o 
  -5  -1   2        0.64        0.05      0.31 o 
  -4  -1   2       51.16       53.36      6.05 o 
  -3  -1   2       34.95       32.11      2.29 o 
  -2  -1   2        2.67        2.21      0.37 o 
  -1  -1   2     1780.47     1748.05     31.85 o 
   0  -1   2      702.10      677.95      5.81 o 
   1  -1   2      417.96      365.03      2.29 o 
   2  -1   2      148.25      128.24      4.07 o 
   3  -1   2       20.18       17.83      0.95 o 
   4  -1   2        9.41       10.30      0.97 o 
   5  -1   2       27.56       25.58      1.69 o 
  -5   0   2        0.45        0.61      0.41 o 
  -4   0   2        2.66        3.16      0.54 o 
  -3   0   2        0.28        0.07      0.33 o 
  -2   0   2      325.73      284.33      3.82 o 
  -1   0   2     1294.84     1308.01     14.01 o 
   0   0   2     1422.50     1296.94      6.63 o 
   1   0   2       18.20       16.23      0.72 o 
   2   0   2       84.77       82.11      5.81 o 
   3   0   2        7.89        9.12      1.33 o 
   4   0   2        0.79        0.92      0.46 o 
   5   0   2        6.24        5.14      0.87 o 
  -4   1   2        1.19        1.26      0.32 o 
  -3   1   2        2.10        1.49      0.30 o 
  -2   1   2       47.33       42.33      2.49 o 
  -1   1   2      130.86      126.97      3.89 o 
   1   1   2        0.91        1.33      0.30 o 
   2   1   2       36.55       34.53      1.86 o 
   3   1   2      207.88      250.97      6.26 o 
   4   1   2        6.41        5.99      0.66 o 
   5   1   2        4.18        3.28      0.70 o 
  -4   2   2        8.25        8.24      0.68 o 
  -3   2   2       53.47       54.54      1.71 o 
  -2   2   2       88.92      104.72      4.27 o 
  -1   2   2      221.68      248.74      3.81 o 
   0   2   2     1151.95     1241.37     14.41 o 
   1   2   2      405.61      365.06      4.94 o 
   2   2   2        0.02       -0.04      0.28 o 
   3   2   2       54.85       54.18      3.12 o 
   4   2   2        2.79        4.23      0.61 o 
   5   2   2        1.12        1.00      0.40 o 
  -4   3   2        0.19        1.21      0.76 o 
  -3   3   2        7.45        6.44      0.62 o 
  -2   3   2       31.95       36.91      2.86 o 
  -1   3   2       12.75       11.66      0.98 o 
   0   3   2       36.80       43.15      1.23 o 
   1   3   2     1285.40     1351.33     10.84 o 
   2   3   2       26.59       21.44      1.72 o 
   3   3   2        0.01       -0.28      0.28 o 
   4   3   2        2.78        3.36      0.68 o 
   5   3   2        1.85        1.46      0.50 o 
  -4   4   2        0.07        0.20      0.35 o 
  -3   4   2        6.09        4.96      1.03 o 
  -2   4   2       81.01       78.29      4.78 o 
  -1   4   2       19.45       20.88      1.49 o 
   0   4   2       31.20       42.37      3.17 o 
   2   4   2      199.81      185.15      5.35 o 
   3   4   2        0.46        0.59      0.30 o 
   4   4   2       70.62       62.49      2.31 o 
   5   4   2       10.48       10.77      1.06 o 
  -3   5   2        0.26        0.18      0.38 o 
  -2   5   2        1.34        0.64      0.32 o 
  -1   5   2      564.66      584.22      8.33 o 
   0   5   2      218.69      226.10      8.45 o 
   1   5   2       54.30       81.32      4.98 o 
   2   5   2      107.77       98.87      5.60 o 
   3   5   2       33.08       29.09      1.92 o 
   4   5   2        1.45        1.87      0.31 o 
  -3   6   2        0.38        0.67      0.34 o 
  -2   6   2        2.09        1.49      0.38 o 
  -1   6   2        7.54        8.31      0.74 o 
   0   6   2      123.14      125.34      3.07 o 
   1   6   2        7.89        7.03      0.61 o 
   2   6   2       27.93       20.84      1.49 o 
   3   6   2       10.08        9.23      0.77 o 
   4   6   2       12.53       12.27      0.82 o 
  -1   7   2        1.65        1.99      0.45 o 
   0   7   2       16.57       18.09      1.01 o 
   1   7   2       81.30      100.36      3.23 o 
   2   7   2        2.47        1.99      0.56 o 
   3   7   2      121.75      103.09      3.13 o 
   4   7   2        7.18        7.73      0.58 o 
   0   8   2        3.01        3.04      0.46 o 
   1   8   2       73.39       85.82      2.31 o 
   2   8   2       20.62       27.52      1.48 o 
   3   8   2        6.90        6.48      0.66 o 
  -2  -8   3       42.98       40.60      1.44 o 
  -1  -8   3        0.00        0.16      0.25 o 
   0  -8   3       34.92       36.04      2.47 o 
  -3  -7   3        7.97        8.54      0.87 o 
  -2  -7   3        4.95        5.55      1.03 o 
  -1  -7   3       15.82       14.33      1.55 o 
   0  -7   3        2.63        2.25      0.37 o 
   1  -7   3       12.15       11.36      0.91 o 
   2  -7   3       13.68       15.81      1.11 o 
  -4  -6   3        0.01       -0.04      0.37 o 
  -3  -6   3        0.43        0.75      0.41 o 
  -2  -6   3       32.16       30.26      1.73 o 
  -1  -6   3      128.61      116.99      4.48 o 
   0  -6   3        4.14        4.14      0.49 o 
   1  -6   3        9.01        9.74      0.92 o 
   2  -6   3       38.93       32.93      2.29 o 
  -4  -5   3        0.79        0.65      0.38 o 
  -3  -5   3        3.16        2.80      0.69 o 
  -2  -5   3      115.47      109.90      3.61 o 
  -1  -5   3      231.25      252.96      4.08 o 
   0  -5   3      136.15      152.01      3.78 o 
   1  -5   3       17.35       18.50      1.26 o 
   2  -5   3        9.01        6.85      1.18 o 
   3  -5   3        3.34        3.61      0.52 o 
  -5  -4   3        0.13        0.38      0.22 o 
  -4  -4   3        5.40        5.63      0.91 o 
  -3  -4   3       17.54       19.99      1.97 o 
  -2  -4   3       12.48        9.63      1.26 o 
  -1  -4   3      175.38      176.78      4.37 o 
   0  -4   3       75.74       79.57      4.10 o 
   1  -4   3       28.62       21.79      2.47 o 
   2  -4   3        0.60        0.74      0.34 o 
   3  -4   3        0.19        0.82      0.30 o 
   4  -4   3        0.89        1.35      0.44 o 
  -5  -3   3        3.04        3.23      0.59 o 
  -4  -3   3        4.49        3.65      0.84 o 
  -3  -3   3      199.99      194.39      8.30 o 
  -2  -3   3        3.23        5.76      0.93 o 
  -1  -3   3        1.46        2.07      0.50 o 
   0  -3   3      804.68      930.51      9.77 o 
   1  -3   3       87.76       88.22      4.17 o 
   2  -3   3       63.53       61.48      5.02 o 
   3  -3   3        2.80        3.56      0.48 o 
   4  -3   3        5.20        5.50      0.68 o 
  -5  -2   3       15.49       15.70      1.32 o 
  -4  -2   3        0.12        0.56      0.47 o 
  -3  -2   3       20.57       19.90      1.20 o 
  -2  -2   3      414.31      324.86      6.20 o 
  -1  -2   3       20.56       19.23      0.98 o 
   0  -2   3      498.28      571.30      4.20 o 
   1  -2   3      973.66     1049.44      7.03 o 
   2  -2   3       26.72       22.17      1.92 o 
   3  -2   3        0.44        1.23      0.30 o 
   4  -2   3      105.46      102.78      2.91 o 
  -5  -1   3        0.47        0.35      0.36 o 
  -4  -1   3       11.69       10.07      1.31 o 
  -3  -1   3       16.89       17.25      1.11 o 
  -2  -1   3      619.98      631.08      7.65 o 
  -1  -1   3     1125.72     1262.52     26.18 o 
   0  -1   3      874.00      887.52      4.83 o 
   1  -1   3       99.96      100.43      1.29 o 
   2  -1   3      190.71      187.60      5.02 o 
   3  -1   3      100.33       97.64      2.51 o 
   4  -1   3       55.46       49.26      2.96 o 
   5  -1   3        3.33        3.74      0.73 o 
  -5   0   3        0.55        0.74      0.42 o 
  -4   0   3        0.18       -0.38      0.71 o 
  -3   0   3       20.54       17.11      1.98 o 
  -2   0   3        4.14        6.86      0.66 o 
   0   0   3        7.81       13.14      0.84 o 
   1   0   3        1.78        3.33      0.66 o 
   2   0   3        0.65        1.85      1.36 o 
   3   0   3        0.38        1.00      0.42 o 
   4   0   3        6.14        7.00      1.13 o 
   5   0   3        0.23        0.19      0.38 o 
  -4   1   3        5.65        5.41      0.83 o 
  -3   1   3        2.82        1.89      0.35 o 
  -2   1   3       22.85       28.21      2.42 o 
  -1   1   3      115.39      129.09      3.46 o 
   1   1   3      948.34      885.49      5.03 o 
   2   1   3        6.28        7.50      0.92 o 
   3   1   3       19.80       26.99      2.11 o 
   4   1   3       20.28       18.71      1.86 o 
   5   1   3        0.16        0.32      0.36 o 
  -4   2   3        0.54        0.29      0.23 o 
  -3   2   3       66.23       58.91      1.74 o 
  -2   2   3      138.56      144.53      5.17 o 
  -1   2   3        0.57        0.91      0.25 o 
   0   2   3     1411.50     1614.68     14.62 o 
   1   2   3      309.17      281.59      4.64 o 
   2   2   3      100.31       88.65      3.35 o 
   3   2   3       67.13       73.26      3.73 o 
   4   2   3        1.77        1.45      0.37 o 
   5   2   3        3.23        3.27      0.72 o 
  -4   3   3        0.10        0.31      0.25 o 
  -3   3   3       15.48       12.84      0.85 o 
  -2   3   3      163.90      179.92      6.28 o 
  -1   3   3      208.01      215.38      4.27 o 
   0   3   3       36.05       32.91      1.39 o 
   1   3   3     1826.97     2078.83     13.93 o 
   2   3   3      261.79      235.62      5.81 o 
   3   3   3       57.76       57.60      2.16 o 
   4   3   3       11.56       11.14      0.90 o 
   5   3   3        2.82        2.29      0.58 o 
  -4   4   3        2.14        2.04      0.56 o 
  -3   4   3        0.51        0.49      0.34 o 
  -2   4   3       27.25       21.87      1.22 o 
  -1   4   3      117.16      122.74      4.60 o 
   0   4   3       16.73       12.64      1.74 o 
   1   4   3      116.16      115.41      3.67 o 
   2   4   3       73.28       72.93      3.50 o 
   3   4   3       47.98       46.80      1.37 o 
   4   4   3        2.46        4.12      0.60 o 
   5   4   3        2.15        2.67      0.57 o 
  -3   5   3        0.69        0.42      0.55 o 
  -2   5   3       13.46       12.19      0.99 o 
  -1   5   3      105.85      105.71      2.48 o 
   0   5   3      517.01      570.14     15.00 o 
   1   5   3       44.72       43.05      1.84 o 
   2   5   3        5.87        7.08      0.71 o 
   3   5   3       15.20       11.75      0.83 o 
   4   5   3        6.43        5.45      0.49 o 
  -3   6   3        3.14        3.18      0.57 o 
  -2   6   3        3.44        3.65      0.53 o 
  -1   6   3      138.29      135.02      3.30 o 
   0   6   3       50.50       53.87      2.03 o 
   1   6   3       92.62       97.15      2.45 o 
   2   6   3       63.87       53.01      2.36 o 
   3   6   3        9.40        7.58      0.94 o 
   4   6   3        7.63        6.87      0.62 o 
  -2   7   3        5.04        4.84      0.71 o 
  -1   7   3       49.07       48.63      4.57 o 
   0   7   3        6.68        7.70      0.96 o 
   1   7   3       61.30       85.39      3.02 o 
   2   7   3        1.94        1.18      0.46 o 
   3   7   3        0.63        0.73      0.42 o 
   4   7   3        1.60        1.86      0.28 o 
   0   8   3       18.51       21.64      1.12 o 
   1   8   3        6.65        7.20      0.70 o 
   2   8   3       28.76       38.71      1.74 o 
   3   8   3        0.62        1.09      0.33 o 
  -2  -8   4       11.36       12.90      0.87 o 
  -1  -8   4       32.41       33.19      3.27 o 
   0  -8   4        0.27        0.52      0.21 o 
  -3  -7   4        3.08        3.81      0.59 o 
  -2  -7   4        6.40        7.09      1.09 o 
  -1  -7   4       26.31       22.00      1.88 o 
   0  -7   4       14.20       12.73      1.00 o 
   1  -7   4        0.31        0.16      0.21 o 
   2  -7   4        0.07        0.21      0.27 o 
  -4  -6   4        3.24        3.00      0.70 o 
  -3  -6   4        8.88        6.52      0.89 o 
  -2  -6   4        0.66        1.28      0.58 o 
  -1  -6   4       78.89       67.38      3.42 o 
   0  -6   4       49.70       54.67      4.28 o 
   1  -6   4       21.85       22.36      3.13 o 
   2  -6   4       22.28       16.41      1.61 o 
  -4  -5   4        2.16        2.56      0.58 o 
  -3  -5   4       28.32       26.10      1.91 o 
  -2  -5   4        2.59        3.62      0.55 o 
  -1  -5   4       86.41       99.13      3.06 o 
   0  -5   4       16.77       17.09      1.16 o 
   1  -5   4       25.67       30.12      4.04 o 
   2  -5   4       48.35       40.25      2.79 o 
   3  -5   4        5.20        4.77      0.56 o 
  -5  -4   4        0.70        0.77      0.30 o 
  -4  -4   4        0.13        1.04      0.46 o 
  -3  -4   4        5.87        4.19      0.82 o 
  -2  -4   4       83.70       71.28      2.94 o 
  -1  -4   4        4.99        4.36      0.74 o 
   0  -4   4        8.20        7.08      1.24 o 
   1  -4   4      122.80      110.95      3.97 o 
   2  -4   4       27.92       28.53      1.60 o 
   3  -4   4       12.68       12.58      0.85 o 
  -5  -3   4        0.02        0.24      0.25 o 
  -4  -3   4        0.11        0.63      0.44 o 
  -3  -3   4        3.48        5.07      0.67 o 
  -2  -3   4        1.03        0.90      0.43 o 
  -1  -3   4      210.49      191.11     10.69 o 
   0  -3   4       71.79       92.90      2.60 o 
   1  -3   4        6.91        4.90      0.81 o 
   2  -3   4       72.37       66.81      2.29 o 
   3  -3   4        6.56        6.40      0.63 o 
   4  -3   4       11.08       11.14      0.88 o 
  -5  -2   4        0.32        1.16      0.50 o 
  -4  -2   4        3.02        4.22      0.86 o 
  -3  -2   4        0.43        0.78      0.35 o 
  -2  -2   4      170.88      174.87      3.47 o 
  -1  -2   4      329.36      338.50      5.10 o 
   0  -2   4        3.79        4.69      0.44 o 
   1  -2   4       19.84       20.98      1.54 o 
   2  -2   4      128.90      121.35      4.29 o 
   3  -2   4       41.85       40.48      1.43 o 
   4  -2   4       37.64       39.38      1.77 o 
  -5  -1   4        6.26        5.67      0.82 o 
  -4  -1   4        2.79        2.93      0.75 o 
  -3  -1   4        1.96        2.48      0.57 o 
  -2  -1   4      543.78      516.30      5.68 o 
  -1  -1   4      155.69      159.20     10.17 o 
   0  -1   4      808.00      816.70     35.56 o 
   1  -1   4      503.63      484.35      6.66 o 
   2  -1   4        1.08        1.72      0.55 o 
   3  -1   4      174.06      163.88      4.14 o 
   4  -1   4       36.46       39.64      2.62 o 
   5  -1   4        0.24        0.15      0.31 o 
  -5   0   4        2.05        1.97      0.49 o 
  -4   0   4        0.81        1.26      0.61 o 
  -3   0   4       14.48       18.80      1.20 o 
  -2   0   4       29.23       28.76      1.40 o 
  -1   0   4      154.63      178.29      4.33 o 
   0   0   4      699.52      677.21      6.74 o 
   1   0   4      671.53      638.81      6.96 o 
   2   0   4        6.87        7.57      0.87 o 
   3   0   4        7.12        9.15      0.77 o 
   4   0   4        1.33        0.61      0.46 o 
   5   0   4        4.62        5.77      0.89 o 
  -4   1   4        2.46        1.76      0.64 o 
  -3   1   4       11.41       11.55      0.78 o 
  -2   1   4       12.40       16.83      1.07 o 
  -1   1   4       29.34       38.16      2.11 o 
   0   1   4       52.19       59.04      1.27 o 
   1   1   4      233.69      254.96      4.05 o 
   2   1   4     2275.81     2268.27     15.95 o 
   3   1   4       14.35       17.06      1.53 o 
   4   1   4        9.04        8.46      1.26 o 
   5   1   4       10.56       11.08      1.23 o 
  -4   2   4        0.90        0.29      0.54 o 
  -3   2   4       59.73       64.35      3.36 o 
  -2   2   4      100.51       90.64      4.28 o 
  -1   2   4        8.98        5.80      0.89 o 
   0   2   4     1009.83     1368.90     79.80 o 
   1   2   4        3.23        4.49      0.64 o 
   2   2   4       11.37       12.12      1.29 o 
   3   2   4      139.93      166.01     16.53 o 
   4   2   4        5.58        5.77      1.09 o 
   5   2   4        0.23       -0.39      0.39 o 
  -4   3   4        0.13        0.48      0.35 o 
  -3   3   4       26.54       24.38      1.14 o 
  -2   3   4        4.20        4.16      0.64 o 
  -1   3   4      106.62      101.64      3.03 o 
   0   3   4       32.71       48.92      1.25 o 
   1   3   4      108.92      118.02      3.53 o 
   2   3   4        9.60       12.98      1.42 o 
   3   3   4      261.98      243.20      7.24 o 
   4   3   4        0.57        0.58      0.46 o 
   5   3   4        2.71        2.50      0.58 o 
  -3   4   4        0.07        0.23      0.34 o 
  -2   4   4        5.55        4.90      0.74 o 
  -1   4   4       14.04       14.77      1.28 o 
   0   4   4       14.72       19.73      2.15 o 
   1   4   4        9.09        4.07      0.75 o 
   2   4   4        4.21        3.88      0.88 o 
   3   4   4        4.22        3.26      0.47 o 
   4   4   4      387.04      386.34     20.58 o 
   5   4   4        2.45        2.06      0.53 o 
  -3   5   4        2.86        2.97      0.50 o 
  -2   5   4        7.29        6.70      1.06 o 
  -1   5   4      128.02      125.67      2.99 o 
   0   5   4      125.61      137.65      3.54 o 
   1   5   4      165.76      208.46      5.42 o 
   2   5   4       35.39       36.03      1.54 o 
   3   5   4       13.96       11.79      0.81 o 
   4   5   4       60.12       65.09      4.61 o 
  -3   6   4        0.85        0.77      0.32 o 
  -2   6   4        3.40        3.24      0.77 o 
  -1   6   4      165.17      170.76      4.02 o 
   0   6   4        0.36        1.75      1.02 o 
   1   6   4       20.82       23.52      1.57 o 
   2   6   4      131.14      109.35      3.44 o 
   3   6   4       49.12       45.47      2.21 o 
   4   6   4        0.52        0.26      0.23 o 
  -2   7   4        0.44        0.46      0.22 o 
  -1   7   4       45.87       44.56      1.82 o 
   0   7   4        5.71        5.77      0.74 o 
   1   7   4       23.68       32.30      1.90 o 
   2   7   4       40.00       36.82      2.01 o 
   3   7   4       52.95       55.18      2.26 o 
   4   7   4        0.03        0.05      0.32 o 
  -1   8   4        5.48        5.12      0.56 o 
   0   8   4        3.39        3.09      0.48 o 
   1   8   4        9.47       10.34      0.80 o 
   2   8   4        0.46        0.79      0.39 o 
   3   8   4        3.18        3.49      0.50 o 
  -1  -8   5       45.27       44.02      2.14 o 
   0  -8   5       35.96       39.49      1.84 o 
  -3  -7   5        5.74        5.17      0.62 o 
  -2  -7   5       51.40       52.56      2.76 o 
  -1  -7   5       11.11       11.82      2.21 o 
   0  -7   5       47.19       42.27      1.79 o 
   1  -7   5       22.95       22.25      1.12 o 
   2  -7   5        4.89        4.30      0.61 o 
  -4  -6   5        0.03       -0.16      0.16 o 
  -3  -6   5       15.74       14.66      1.28 o 
  -2  -6   5      409.51      375.56      7.82 o 
  -1  -6   5       25.35       27.81      2.31 o 
   0  -6   5       34.07       29.09      1.98 o 
   1  -6   5       52.09       60.37      7.90 o 
   2  -6   5        1.51        1.59      0.36 o 
  -4  -5   5        4.15        4.01      0.68 o 
  -3  -5   5       22.44       23.91      1.79 o 
  -2  -5   5       12.44       15.21      1.76 o 
  -1  -5   5      386.83      411.47     13.27 o 
   0  -5   5       14.26       14.51      1.08 o 
   1  -5   5       63.76       66.70      8.62 o 
   2  -5   5        2.91        5.23      1.06 o 
   3  -5   5        2.41        3.06      0.43 o 
  -5  -4   5        0.81        1.03      0.31 o 
  -4  -4   5       10.48        9.36      1.12 o 
  -3  -4   5        7.25        7.57      1.07 o 
  -2  -4   5       84.30       88.39      2.47 o 
  -1  -4   5      182.79      236.93      8.23 o 
   0  -4   5       29.37       34.01      1.77 o 
   1  -4   5       17.26       14.21      1.47 o 
   2  -4   5      139.45      122.66      3.32 o 
   3  -4   5        3.17        3.42      0.46 o 
  -5  -3   5        0.09        0.47      0.30 o 
  -4  -3   5        4.50        4.97      0.91 o 
  -3  -3   5       87.80       95.05      2.41 o 
  -2  -3   5        0.08       -0.27      0.32 o 
  -1  -3   5      196.61      206.17      5.19 o 
   0  -3   5     2051.46     2602.10      9.90 o 
   1  -3   5       67.00       63.97      3.10 o 
   2  -3   5       16.19       13.26      1.01 o 
   3  -3   5       15.08       13.30      0.87 o 
   4  -3   5        1.56        1.81      0.60 o 
  -5  -2   5        3.48        3.30      0.63 o 
  -4  -2   5        0.32        1.02      0.54 o 
  -3  -2   5       34.51       42.66      1.59 o 
  -2  -2   5        1.98        1.15      0.33 o 
  -1  -2   5      257.00      267.08      5.51 o 
   0  -2   5       13.93       12.36      0.64 o 
   1  -2   5      503.32      482.11      7.97 o 
   2  -2   5       45.40       43.18      2.74 o 
   3  -2   5        5.99        5.87      0.57 o 
   4  -2   5        0.93        1.02      0.52 o 
  -5  -1   5        3.73        3.54      0.67 o 
  -4  -1   5        1.57        1.37      0.62 o 
  -3  -1   5        0.58        1.65      0.59 o 
  -2  -1   5      466.93      460.22      5.79 o 
  -1  -1   5      351.88      350.01      8.83 o 
   0  -1   5      238.40      246.99      8.01 o 
   1  -1   5      464.14      413.71      6.83 o 
   2  -1   5      188.88      180.17      5.35 o 
   3  -1   5       15.47       15.23      0.83 o 
   4  -1   5       80.50       81.49      3.68 o 
   5  -1   5        0.04        0.21      0.31 o 
  -5   0   5        0.10        0.14      0.32 o 
  -4   0   5        0.30        0.57      0.47 o 
  -3   0   5       31.53       29.11      1.52 o 
  -2   0   5      505.48      499.52      6.18 o 
  -1   0   5     1030.12     1131.27     12.62 o 
   0   0   5      289.81      283.39      4.89 o 
   1   0   5       81.95       74.64      2.61 o 
   2   0   5       18.51       27.27      1.28 o 
   3   0   5       39.16       42.07      1.63 o 
   4   0   5       17.75       18.10      1.75 o 
   5   0   5        1.87        2.22      0.60 o 
  -4   1   5        0.17       -0.13      0.40 o 
  -3   1   5        1.04        0.84      0.28 o 
  -2   1   5       18.78       20.66      1.26 o 
  -1   1   5      145.53      145.05      4.48 o 
   0   1   5       91.75       89.57      3.15 o 
   1   1   5        1.99        4.09      0.55 o 
   2   1   5      383.79      405.21      7.12 o 
   3   1   5       34.08       37.71      2.35 o 
   4   1   5        2.18        1.30      0.51 o 
   5   1   5        0.04        0.70      0.40 o 
  -4   2   5        9.15        8.25      1.19 o 
  -3   2   5       23.99       27.31      1.42 o 
  -2   2   5        8.60       11.38      1.58 o 
  -1   2   5      290.93      342.46      7.14 o 
   0   2   5      494.81      501.51      6.22 o 
   1   2   5       88.09       92.57      3.10 o 
   2   2   5       69.24       58.16      2.89 o 
   3   2   5       12.22       14.73      1.18 o 
   4   2   5       14.28       16.90      1.82 o 
   5   2   5        3.05        2.21      0.59 o 
  -4   3   5        0.57        0.80      0.44 o 
  -3   3   5       10.11       11.44      0.98 o 
  -2   3   5       37.24       35.62      1.78 o 
  -1   3   5        2.86        4.20      0.85 o 
   0   3   5     1121.98     1310.57     48.06 o 
   1   3   5       93.09       94.80      2.40 o 
   2   3   5       14.51       16.47      1.66 o 
   3   3   5        1.28        1.93      0.81 o 
   4   3   5        7.97        8.03      1.30 o 
   5   3   5        1.13        1.34      0.45 o 
  -4   4   5        0.15        0.97      0.36 o 
  -3   4   5       19.29       16.69      1.17 o 
  -2   4   5        0.68        1.65      0.47 o 
  -1   4   5        3.10        3.19      0.65 o 
   0   4   5       42.65       69.67      4.99 o 
   1   4   5      310.53      319.07      6.61 o 
   2   4   5       35.87       36.49      2.66 o 
   3   4   5      108.02       98.86      2.42 o 
   4   4   5       13.42       13.58      1.71 o 
   5   4   5        2.89        2.56      0.53 o 
  -3   5   5        0.39        0.54      0.27 o 
  -2   5   5      242.66      216.24      6.00 o 
  -1   5   5      137.35      144.43      2.70 o 
   0   5   5        3.76        5.95      1.36 o 
   1   5   5       75.91       91.47      2.04 o 
   2   5   5       80.47       70.39      5.57 o 
   3   5   5        4.87        5.19      0.54 o 
   4   5   5       49.29       51.01      6.41 o 
  -3   6   5        0.01        0.10      0.26 o 
  -2   6   5        3.71        3.97      0.80 o 
  -1   6   5       72.20       73.76      2.50 o 
   0   6   5       42.97       44.59      2.78 o 
   1   6   5        6.68        5.34      0.80 o 
   2   6   5        3.10        3.08      0.67 o 
   3   6   5       50.33       47.94      2.24 o 
   4   6   5       12.22       14.97      1.40 o 
  -2   7   5        6.94        7.04      0.53 o 
  -1   7   5        8.68        7.55      0.73 o 
   0   7   5       57.31       60.55      2.19 o 
   1   7   5       22.14       25.00      1.66 o 
   2   7   5      140.28      136.95      3.77 o 
   3   7   5       12.05       10.93      1.07 o 
   4   7   5        0.89        1.34      0.37 o 
  -1   8   5        0.35        0.84      0.30 o 
   0   8   5       61.43       67.19      1.84 o 
   1   8   5       39.63       46.51      1.60 o 
   2   8   5       17.03       15.99      0.84 o 
   3   8   5        1.34        1.00      0.32 o 
  -1  -8   6        7.73        8.48      0.89 o 
   0  -8   6       37.15       41.92      1.74 o 
  -2  -7   6        4.66        5.11      0.86 o 
  -1  -7   6        0.81        0.46      0.35 o 
   0  -7   6        2.25        1.79      0.37 o 
   1  -7   6       23.68       21.50      1.06 o 
  -4  -6   6        0.36       -0.23      0.24 o 
  -3  -6   6        2.31        1.67      0.46 o 
  -2  -6   6       10.99       12.03      1.41 o 
  -1  -6   6        7.99        7.14      1.23 o 
   0  -6   6        0.10        0.32      0.24 o 
   1  -6   6       43.85       34.23      2.46 o 
   2  -6   6       14.63       12.48      1.34 o 
  -4  -5   6        1.91        2.19      0.51 o 
  -3  -5   6       11.66       10.92      1.20 o 
  -2  -5   6       43.70       45.75      2.54 o 
  -1  -5   6       78.65       71.84      3.61 o 
   0  -5   6       67.06       60.84      2.26 o 
   1  -5   6       54.66       47.79      4.46 o 
   2  -5   6       15.34       13.13      1.60 o 
   3  -5   6       11.11       12.24      1.27 o 
  -4  -4   6       12.11       12.49      1.24 o 
  -2  -4   6       25.65       22.84      1.00 o 
  -1  -4   6        0.38        4.09      0.96 o 
   0  -4   6       53.91       52.83      3.29 o 
   1  -4   6       13.95       12.82      1.42 o 
   2  -4   6       26.43       24.31      1.50 o 
   3  -4   6        8.39        7.93      0.74 o 
  -5  -3   6        0.17        0.23      0.24 o 
  -4  -3   6       18.29       17.32      1.57 o 
  -3  -3   6        4.91        5.05      0.60 o 
  -2  -3   6       28.98       30.95      2.51 o 
  -1  -3   6      158.78      157.07      4.80 o 
   0  -3   6        3.15        2.25      0.45 o 
   1  -3   6      235.46      190.55      5.72 o 
   2  -3   6       40.29       39.69      1.76 o 
   3  -3   6       17.03       15.78      0.91 o 
   4  -3   6        0.03        0.04      0.35 o 
  -5  -2   6        0.04       -0.06      0.31 o 
  -4  -2   6        0.74        0.81      0.47 o 
  -3  -2   6       18.90       15.16      2.76 o 
  -2  -2   6       20.16       22.72      2.09 o 
  -1  -2   6       58.61       63.10      2.88 o 
   0  -2   6      360.08      486.20      5.36 o 
   1  -2   6       10.68        7.32      1.13 o 
   2  -2   6       33.88       28.40      2.41 o 
   3  -2   6      503.64      482.83      6.36 o 
   4  -2   6        0.40        0.36      0.39 o 
  -5  -1   6        1.98        2.22      0.52 o 
  -4  -1   6        0.76        0.69      0.48 o 
  -3  -1   6       46.76       46.66      2.48 o 
  -2  -1   6      539.09      529.04      6.64 o 
  -1  -1   6      361.74      357.97      6.63 o 
   0  -1   6        5.75        5.32      0.87 o 
   1  -1   6      140.25      119.83      3.99 o 
   2  -1   6      339.01      296.35      7.34 o 
   3  -1   6       57.07       57.83      1.61 o 
   4  -1   6       40.60       45.70      2.72 o 
   5  -1   6        0.00        0.15      0.27 o 
  -5   0   6        0.20        0.23      0.35 o 
  -4   0   6        2.21        2.64      0.77 o 
  -3   0   6        0.14        0.17      0.33 o 
  -2   0   6     2048.06     1814.51     33.09 o 
  -1   0   6        6.77        6.87      1.13 o 
   0   0   6       11.19       11.70      1.12 o 
   1   0   6       72.80       95.49      3.23 o 
   2   0   6        5.92        9.27      0.82 o 
   3   0   6       50.59       50.92      1.49 o 
   4   0   6        4.21        3.73      0.81 o 
   5   0   6        1.20        1.73      0.51 o 
  -4   1   6        0.32        0.46      0.44 o 
  -3   1   6        1.98        1.94      0.40 o 
  -2   1   6       15.55       20.29      1.37 o 
  -1   1   6      442.59      504.57      9.16 o 
   0   1   6      493.07      599.10     14.85 o 
   1   1   6       84.88       68.33      2.47 o 
   2   1   6      154.29      173.67      4.97 o 
   3   1   6       38.15       40.56      2.42 o 
   4   1   6        1.03        0.39      0.45 o 
   5   1   6       14.68       15.62      1.32 o 
  -4   2   6        3.47        2.78      0.77 o 
  -3   2   6        8.53        9.15      0.82 o 
  -2   2   6        0.68        1.83      0.70 o 
  -1   2   6      132.72      113.55      4.43 o 
   0   2   6       42.72       45.96      1.39 o 
   1   2   6      185.72      172.27      3.69 o 
   2   2   6        0.36        0.89      0.46 o 
   3   2   6        7.42       10.17      1.83 o 
   4   2   6       19.07       19.12      1.87 o 
   5   2   6        4.70        4.34      0.73 o 
  -4   3   6        1.57        0.86      0.49 o 
  -3   3   6       17.47       16.80      1.15 o 
  -2   3   6       47.64       52.66      2.19 o 
  -1   3   6        6.45        8.74      1.30 o 
   0   3   6      670.70      826.09     34.74 o 
   1   3   6      314.33      286.72      6.36 o 
   2   3   6      185.48      151.40      5.28 o 
   3   3   6       99.05       93.37      4.72 o 
   4   3   6       14.24       17.78      1.83 o 
   5   3   6        3.08        3.44      0.64 o 
  -4   4   6        0.10        0.09      0.27 o 
  -3   4   6        0.23        0.10      0.35 o 
  -2   4   6        3.98        2.86      0.75 o 
  -1   4   6        9.90       12.46      1.01 o 
   0   4   6      120.57      148.15      3.91 o 
   1   4   6       12.73       18.14      1.69 o 
   2   4   6      127.05      118.20      2.56 o 
   3   4   6      110.47      103.24      3.17 o 
   4   4   6       16.70       18.61      1.88 o 
   5   4   6        0.01       -0.24      0.24 o 
  -3   5   6        2.15        0.98      0.46 o 
  -2   5   6        6.59        4.82      1.04 o 
  -1   5   6      174.67      177.37      4.82 o 
   0   5   6       64.59       72.02      4.44 o 
   1   5   6        5.76        4.32      0.47 o 
   2   5   6       16.93       16.71      1.05 o 
   3   5   6        9.67        9.82      1.04 o 
   4   5   6        0.07        1.62      0.61 o 
  -2   6   6       41.27       35.99      2.22 o 
  -1   6   6        4.70        4.38      0.52 o 
   0   6   6       72.70       78.47      3.19 o 
   1   6   6      165.90      164.52      4.27 o 
   2   6   6       61.28       49.00      2.30 o 
   3   6   6       14.82       13.73      1.21 o 
   4   6   6       35.32       38.20      3.23 o 
  -2   7   6       16.18       15.52      0.70 o 
  -1   7   6        0.17        0.34      0.38 o 
   0   7   6       18.13       18.76      1.35 o 
   1   7   6        9.24       12.27      1.18 o 
   2   7   6       32.47       35.56      1.94 o 
   3   7   6        0.03       -0.06      0.24 o 
   4   7   6        7.90        9.41      0.79 o 
  -1   8   6        3.95        4.01      0.51 o 
   0   8   6        0.18        0.58      0.20 o 
   1   8   6       18.13       19.99      1.01 o 
   2   8   6       11.82       15.05      0.77 o 
   3   8   6       21.33       23.48      1.12 o 
  -1  -8   7        3.61        2.60      0.50 o 
  -3  -7   7        9.37        7.14      0.64 o 
  -2  -7   7       18.24       17.35      1.42 o 
  -1  -7   7       19.48       15.95      1.48 o 
   0  -7   7       12.08        8.61      1.07 o 
   1  -7   7        1.84        2.20      0.36 o 
  -2  -6   7       80.44       67.49      3.15 o 
  -1  -6   7       21.57       18.43      1.88 o 
   0  -6   7       47.53       42.49      1.86 o 
   1  -6   7        5.93        3.45      0.80 o 
   2  -6   7        0.42        0.09      0.31 o 
  -4  -5   7        4.29        4.41      0.62 o 
  -3  -5   7        0.03       -0.09      0.32 o 
  -2  -5   7        0.45        0.98      0.49 o 
  -1  -5   7        0.47        0.50      0.42 o 
   0  -5   7       29.64       27.80      1.55 o 
   1  -5   7      100.77       87.79      2.83 o 
   2  -5   7        4.02        2.57      0.74 o 
   3  -5   7        2.03        1.72      0.58 o 
  -4  -4   7        2.48        2.42      0.59 o 
  -3  -4   7       17.11       16.69      1.47 o 
  -2  -4   7        8.22        7.68      0.95 o 
  -1  -4   7       15.61       18.50      0.94 o 
   0  -4   7       45.10       45.05      2.01 o 
   1  -4   7       56.41       54.58      2.99 o 
   2  -4   7       67.80       58.98      3.35 o 
   3  -4   7        0.31        0.69      0.49 o 
  -4  -3   7        0.39        0.41      0.49 o 
  -3  -3   7        7.32        7.28      0.72 o 
  -2  -3   7       68.42       62.45      1.66 o 
  -1  -3   7      186.01      198.84      5.64 o 
   0  -3   7       15.44       18.49      2.00 o 
   1  -3   7       82.43       67.36      3.64 o 
   2  -3   7       18.88       18.12      1.21 o 
   3  -3   7       17.61       15.63      1.18 o 
   4  -3   7        0.03        0.20      0.51 o 
  -5  -2   7        0.04        0.18      0.24 o 
  -4  -2   7        2.06        2.58      0.70 o 
  -3  -2   7       33.06       37.58      1.26 o 
  -2  -2   7       44.34       39.33      2.87 o 
  -1  -2   7        2.92        1.61      0.55 o 
   0  -2   7       15.20       20.20      1.93 o 
   1  -2   7       36.19       30.08      2.33 o 
   2  -2   7       90.36       81.95      5.63 o 
   3  -2   7       92.05       90.31      3.47 o 
   4  -2   7        0.87        1.24      0.34 o 
  -5  -1   7        0.23        0.62      0.35 o 
  -4  -1   7        0.03        0.03      0.36 o 
  -3  -1   7      196.18      215.96      7.68 o 
  -2  -1   7       45.87       41.57      2.02 o 
  -1  -1   7      121.96      106.14      3.95 o 
   0  -1   7      458.75      555.16      8.95 o 
   1  -1   7       45.90       35.05      2.34 o 
   2  -1   7      284.57      248.76      7.11 o 
   3  -1   7      129.68      121.91      3.57 o 
   4  -1   7        1.84        2.74      0.60 o 
  -5   0   7        0.10        0.17      0.28 o 
  -4   0   7        1.42        1.32      0.48 o 
  -3   0   7        0.66        0.83      0.57 o 
  -2   0   7      163.36      146.59      4.96 o 
  -1   0   7       70.18       52.91      3.18 o 
   0   0   7      420.55      503.49      7.81 o 
   1   0   7       11.69       16.80      1.49 o 
   2   0   7       90.81       87.44      4.36 o 
   3   0   7       13.94       12.77      1.00 o 
   4   0   7       20.42       21.01      1.79 o 
   5   0   7        0.07        0.20      0.25 o 
  -4   1   7        1.22        0.80      0.45 o 
  -3   1   7        5.01        5.56      0.61 o 
  -2   1   7        2.61        3.92      0.67 o 
  -1   1   7       29.13       37.81      2.74 o 
   0   1   7       55.63       58.18      2.32 o 
   1   1   7     3206.57     3147.39     18.15 o 
   2   1   7       33.08       19.36      1.26 o 
   3   1   7        1.96        2.21      0.60 o 
   4   1   7       43.03       43.70      2.64 o 
   5   1   7        3.40        4.01      0.65 o 
  -4   2   7       18.38       20.58      1.74 o 
  -3   2   7        7.10        6.35      1.11 o 
  -2   2   7        0.18       -0.48      0.48 o 
  -1   2   7      648.45      645.46     11.39 o 
   0   2   7       23.03       34.15      1.04 o 
   1   2   7       14.06       22.65      1.46 o 
   2   2   7      381.59      379.06      8.39 o 
   3   2   7       36.40       35.17      3.44 o 
   4   2   7        2.69        1.37      0.55 o 
   5   2   7       12.73       11.58      1.08 o 
  -4   3   7        1.38        1.32      0.50 o 
  -3   3   7        5.68        6.90      0.73 o 
  -2   3   7       19.02       15.06      1.22 o 
  -1   3   7        0.98        3.84      0.91 o 
   0   3   7      271.51      322.47     30.50 o 
   1   3   7        3.95        1.88      0.55 o 
   2   3   7      464.33      446.40      9.27 o 
   3   3   7        0.38        0.76      0.47 o 
   4   3   7       22.85       26.27      2.12 o 
   5   3   7        0.64        0.95      0.38 o 
  -3   4   7        6.69        6.66      0.71 o 
  -2   4   7        0.96        1.95      0.65 o 
  -1   4   7        0.31        0.83      0.34 o 
   0   4   7       31.77       25.89      1.17 o 
   1   4   7       66.77       72.15      7.75 o 
   2   4   7       18.59       14.87      0.98 o 
   3   4   7     1044.15     1097.08     10.07 o 
   4   4   7       10.67       11.13      1.40 o 
   5   4   7        0.01       -0.24      0.24 o 
  -3   5   7        0.04        0.72      0.42 o 
  -2   5   7       88.37       88.45      3.77 o 
  -1   5   7       11.78       10.66      0.91 o 
   0   5   7       72.59       91.90      2.73 o 
   1   5   7       72.20       91.12      2.12 o 
   2   5   7        3.09        2.67      0.64 o 
   3   5   7       83.21       85.15      2.98 o 
   4   5   7       36.57       35.91      2.32 o 
  -2   6   7       34.66       32.76      1.35 o 
  -1   6   7        8.81        7.81      0.77 o 
   0   6   7        1.40        1.79      0.39 o 
   1   6   7      118.19      128.84      3.84 o 
   2   6   7      115.08      102.45      3.42 o 
   3   6   7        1.65        2.36      0.57 o 
   4   6   7       15.51       16.03      1.07 o 
  -2   7   7        7.72        8.00      0.75 o 
  -1   7   7        6.74        6.84      0.94 o 
   0   7   7        0.08        0.38      0.27 o 
   1   7   7       34.67       38.64      2.23 o 
   2   7   7       83.99       91.70      3.05 o 
   3   7   7        6.26        6.24      0.51 o 
   0   8   7       15.68       17.33      0.92 o 
   1   8   7        2.53        2.46      0.37 o 
   2   8   7        6.05        6.35      0.40 o 
   3   8   7       21.60       25.91      1.09 o 
  -2  -7   8        0.58        1.58      0.43 o 
  -1  -7   8       15.68       14.83      1.36 o 
   0  -7   8       28.25       23.77      1.67 o 
   1  -7   8       18.34       15.62      0.75 o 
  -2  -6   8       13.87       14.13      1.36 o 
  -1  -6   8        2.67        3.57      0.85 o 
   0  -6   8       23.32       24.95      2.07 o 
   1  -6   8       16.28       14.57      1.01 o 
   2  -6   8        4.74        5.96      0.83 o 
  -4  -5   8        1.07        1.77      0.38 o 
  -3  -5   8        2.34        2.95      0.60 o 
  -1  -5   8        0.37        1.04      0.53 o 
   0  -5   8       19.87       19.40      1.90 o 
   1  -5   8        0.78        3.14      0.55 o 
   2  -5   8       13.27       12.85      1.50 o 
   3  -5   8        0.67        0.90      0.42 o 
  -4  -4   8        3.83        3.96      0.65 o 
  -3  -4   8        8.84        9.82      1.11 o 
  -2  -4   8       31.25       33.97      1.62 o 
  -1  -4   8        4.95        2.96      0.42 o 
   0  -4   8        0.04        1.56      0.42 o 
   1  -4   8       71.66       64.24      3.29 o 
   2  -4   8       18.63       19.12      1.92 o 
   3  -4   8       21.29       25.42      2.02 o 
  -4  -3   8       12.67       12.51      1.20 o 
  -3  -3   8        2.14        2.72      0.54 o 
  -2  -3   8       32.07       33.37      1.27 o 
  -1  -3   8      786.78      872.12     23.20 o 
   0  -3   8       91.45      100.18      4.73 o 
   1  -3   8        7.42        6.43      0.62 o 
   2  -3   8        4.40        4.31      0.62 o 
   3  -3   8        0.18        0.18      0.31 o 
   4  -3   8        2.32        1.94      0.44 o 
  -4  -2   8        4.51        5.35      0.90 o 
  -3  -2   8        4.47        3.42      0.42 o 
  -2  -2   8       37.60       36.32      2.89 o 
  -1  -2   8        3.67        5.11      0.94 o 
   0  -2   8      321.16      410.81      8.87 o 
   1  -2   8      226.65      189.82      6.14 o 
   2  -2   8        2.80        2.86      0.42 o 
   3  -2   8        7.32        7.61      0.81 o 
   4  -2   8        3.80        3.76      0.52 o 
  -4  -1   8        0.02        0.14      0.43 o 
  -3  -1   8       45.36       49.12      1.82 o 
  -2  -1   8       51.17       42.88      2.20 o 
  -1  -1   8       39.19       37.24      2.49 o 
   0  -1   8      296.26      335.31      7.38 o 
   1  -1   8      355.70      288.35      7.09 o 
   2  -1   8        1.27        2.03      0.72 o 
   3  -1   8       80.94       81.09      5.41 o 
   4  -1   8        0.42        0.31      0.25 o 
  -4   0   8        2.02        1.91      0.62 o 
  -3   0   8       88.84       99.18      5.95 o 
  -2   0   8      182.27      145.71      4.22 o 
  -1   0   8      136.46      127.13      5.36 o 
   0   0   8        0.23        0.68      0.42 o 
   1   0   8       37.80       49.76      2.76 o 
   2   0   8      198.35      198.34      6.96 o 
   3   0   8       56.71       53.88      2.01 o 
   4   0   8        0.54        0.79      0.33 o 
  -4   1   8        0.12        0.10      0.39 o 
  -3   1   8        6.10        6.44      0.71 o 
  -2   1   8       26.44       22.13      1.64 o 
  -1   1   8       72.57       60.57      7.54 o 
   0   1   8       37.93       44.44      2.18 o 
   1   1   8       97.47      119.31      3.84 o 
   2   1   8       34.01       35.01      1.78 o 
   3   1   8        6.95        8.52      1.06 o 
   4   1   8        7.75        8.94      1.16 o 
   5   1   8        0.04        0.29      0.23 o 
  -4   2   8        2.38        2.74      0.70 o 
  -3   2   8        0.09        0.05      0.44 o 
  -2   2   8       29.96       39.39      6.93 o 
  -1   2   8       90.50       72.00      4.13 o 
   0   2   8      170.33      175.89     12.16 o 
   1   2   8        0.28        0.17      0.23 o 
   2   2   8        7.72        9.02      1.39 o 
   3   2   8       55.41       68.66      6.00 o 
   4   2   8        1.43        0.13      0.37 o 
   5   2   8        0.01        0.45      0.29 o 
  -4   3   8        0.57        0.67      0.46 o 
  -3   3   8        8.37        9.40      1.29 o 
  -2   3   8        0.15       -0.05      0.92 o 
  -1   3   8      282.35      277.87      8.10 o 
   0   3   8       62.33       56.24      3.32 o 
   1   3   8       41.95       43.42      2.68 o 
   2   3   8      129.79      117.18      5.00 o 
   3   3   8       35.54       44.81      2.62 o 
   4   3   8        9.46       11.91      1.37 o 
   5   3   8        1.12        1.53      0.38 o 
  -3   4   8        3.13        2.38      0.73 o 
  -2   4   8        3.24        3.69      0.81 o 
  -1   4   8       47.92       49.53      2.53 o 
   0   4   8       74.98       85.35      7.43 o 
   1   4   8       81.92       87.79      4.04 o 
   2   4   8       52.62       44.35      1.68 o 
   3   4   8        0.22        1.67      0.50 o 
   4   4   8        6.71        7.17      1.06 o 
  -3   5   8       53.45       58.45      2.53 o 
  -2   5   8       26.50       28.80      2.11 o 
  -1   5   8        0.95        1.00      0.36 o 
   0   5   8        2.75        4.66      0.95 o 
   1   5   8       38.14       39.37      2.45 o 
   2   5   8        8.12        6.90      0.89 o 
   3   5   8       37.79       39.14      2.04 o 
   4   5   8        6.39        7.13      1.00 o 
  -2   6   8       14.38       15.20      1.38 o 
  -1   6   8       21.30       24.86      1.73 o 
   0   6   8        0.27        0.66      0.32 o 
   1   6   8       16.64       12.82      1.23 o 
   2   6   8       66.60       72.60      7.38 o 
   3   6   8       23.99       24.38      1.59 o 
   4   6   8        0.87        1.10      0.20 o 
  -2   7   8        1.08        0.53      0.31 o 
  -1   7   8        8.40        7.70      0.96 o 
   0   7   8       20.16       20.32      1.07 o 
   1   7   8       59.57       66.82      1.87 o 
   2   7   8        1.01        1.94      0.53 o 
   3   7   8        4.45        4.78      0.43 o 
   0   8   8       18.79       21.91      1.28 o 
   1   8   8       19.59       16.51      0.75 o 
   2   8   8        2.38        3.49      0.39 o 
  -1  -7   9        0.77        0.52      0.36 o 
   0  -7   9        9.15        9.52      1.01 o 
  -1  -6   9        4.57        4.13      0.90 o 
   0  -6   9       16.29       15.20      1.59 o 
   1  -6   9       16.42       15.92      0.99 o 
   2  -6   9       23.08       23.96      1.43 o 
  -3  -5   9        2.68        2.68      0.53 o 
  -1  -5   9       38.43       33.96      2.59 o 
   0  -5   9       92.25       75.91      3.72 o 
   1  -5   9       13.52       12.51      1.05 o 
   2  -5   9       17.12       17.97      1.72 o 
   3  -5   9       19.02       23.75      1.36 o 
  -4  -4   9        0.77        0.99      0.33 o 
  -3  -4   9        2.90        2.40      0.56 o 
  -2  -4   9       29.97       28.96      2.17 o 
  -1  -4   9       18.77       19.05      0.96 o 
   0  -4   9       32.37       30.73      1.93 o 
   1  -4   9      103.73       98.09      4.08 o 
   2  -4   9       12.06       11.87      1.00 o 
   3  -4   9       34.25       37.70      2.34 o 
  -4  -3   9        2.66        1.52      0.50 o 
  -3  -3   9       13.03       13.51      0.95 o 
  -2  -3   9       10.20        8.14      0.67 o 
  -1  -3   9       16.00       15.13      0.99 o 
   0  -3   9      172.95      185.64     15.34 o 
   1  -3   9      105.53       99.99      2.42 o 
   2  -3   9       21.28       19.71      1.92 o 
   3  -3   9        0.18        0.15      0.22 o 
  -4  -2   9        0.01       -0.47      0.47 o 
  -3  -2   9        2.64        3.26      0.42 o 
  -2  -2   9        3.94        7.83      2.94 o 
  -1  -2   9       15.06       18.60      1.34 o 
   0  -2   9        1.93        1.50      0.64 o 
   1  -2   9       79.05       69.60      3.87 o 
   2  -2   9     1157.61     1012.73     65.22 o 
   3  -2   9        1.06        0.40      0.31 o 
   4  -2   9        2.54        2.76      0.43 o 
  -4  -1   9        1.07        0.96      0.49 o 
  -3  -1   9      172.53      174.48      2.75 o 
  -2  -1   9       49.19       50.10      3.57 o 
  -1  -1   9       44.32       45.95      2.00 o 
   0  -1   9        9.26       16.60      1.77 o 
   1  -1   9      278.07      247.65      6.89 o 
   2  -1   9       19.03       19.47      3.90 o 
   3  -1   9      190.01      194.37      6.16 o 
   4  -1   9        0.15        0.59      0.28 o 
  -4   0   9        0.15       -0.25      0.39 o 
  -3   0   9      182.71      183.79      5.03 o 
  -2   0   9       20.04       21.30      2.16 o 
  -1   0   9        8.02       13.66      3.03 o 
   0   0   9      240.22      304.84      6.81 o 
   1   0   9       29.39       26.04      2.08 o 
   2   0   9      107.04       79.92      4.24 o 
   3   0   9       46.44       46.20      3.38 o 
   4   0   9        8.70        9.20      0.97 o 
  -4   1   9        0.62        0.72      0.39 o 
  -3   1   9        2.48        2.83      0.74 o 
  -2   1   9       22.66       20.07      1.64 o 
  -1   1   9       50.53       75.05      9.42 o 
   0   1   9      112.28      122.07      3.83 o 
   1   1   9      353.48      354.85      7.12 o 
   2   1   9        6.29        2.15      0.73 o 
   3   1   9       14.44       14.91      1.37 o 
   4   1   9       86.70       83.38      5.88 o 
  -4   2   9        0.00       -0.27      0.37 o 
  -3   2   9        0.07        0.62      0.48 o 
  -2   2   9        0.14       -0.41      0.48 o 
  -1   2   9       13.74       12.36      1.87 o 
   0   2   9       38.86       36.46      2.86 o 
   1   2   9       86.88       82.12      3.16 o 
   2   2   9       19.81       18.73      2.05 o 
   3   2   9       33.97       33.40      1.69 o 
   4   2   9        2.94        2.48      0.35 o 
  -4   3   9        1.10        1.86      0.47 o 
  -3   3   9        4.83        6.14      1.06 o 
  -2   3   9        0.09        0.62      0.46 o 
  -1   3   9       78.96       76.82      4.52 o 
   0   3   9       76.56       74.68      4.12 o 
   1   3   9      133.37      110.32      4.65 o 
   2   3   9      271.82      257.35      8.73 o 
   3   3   9       66.66       85.88      3.54 o 
   4   3   9        8.83        9.36      1.14 o 
  -3   4   9        0.93        1.42      0.57 o 
  -2   4   9        0.07       -0.13      0.40 o 
  -1   4   9       39.98       49.14      2.04 o 
   0   4   9        5.29        6.38      0.47 o 
   1   4   9       84.10       84.56      2.23 o 
   2   4   9      375.97      367.47      5.01 o 
   3   4   9       60.99       63.33      2.53 o 
   4   4   9        2.72        3.48      0.71 o 
  -3   5   9        0.15        1.27      0.51 o 
  -2   5   9       21.50       19.75      1.69 o 
  -1   5   9       17.67       17.68      1.61 o 
   0   5   9       13.14       15.04      0.96 o 
   1   5   9        1.41        2.89      0.45 o 
   2   5   9       21.22       20.96      1.54 o 
   3   5   9       23.83       22.23      1.53 o 
   4   5   9        6.40        8.79      0.75 o 
  -2   6   9        0.01        0.12      0.33 o 
  -1   6   9       13.62       12.22      1.31 o 
   0   6   9      122.72      119.68      3.98 o 
   1   6   9      104.54      104.90      2.47 o 
   2   6   9        5.07        5.24      0.56 o 
   3   6   9       70.09       72.80      1.84 o 
   4   6   9       14.98       16.21      0.72 o 
  -1   7   9        0.48        0.21      0.32 o 
   0   7   9        3.04        2.32      0.58 o 
   1   7   9       58.96       63.64      2.69 o 
   2   7   9        9.37        9.06      0.64 o 
   3   7   9       14.08       17.03      1.38 o 
   0   8   9        1.56        1.63      0.36 o 
   1   8   9       16.95       19.21      1.12 o 
   2   8   9       35.29       41.29      1.45 o 
  -1  -7  10       11.88        9.53      0.89 o 
   0  -7  10        9.47        7.56      0.81 o 
  -1  -6  10       22.47       20.56      1.81 o 
   0  -6  10        0.12        0.36      0.38 o 
   1  -6  10        2.81        3.48      1.02 o 
  -1  -5  10        4.93        4.47      0.95 o 
   0  -5  10       64.90       60.54      3.31 o 
   1  -5  10        0.26        0.25      0.23 o 
   2  -5  10        0.23        0.53      0.38 o 
  -4  -4  10        1.67        1.79      0.36 o 
  -3  -4  10        0.87        0.57      0.33 o 
  -2  -4  10       12.68       12.20      1.01 o 
  -1  -4  10        1.48        0.97      0.29 o 
   0  -4  10       22.09       23.59      1.48 o 
   1  -4  10      107.72      103.20      4.16 o 
   2  -4  10       12.27       13.23      1.05 o 
   3  -4  10        5.79        6.43      0.95 o 
  -4  -3  10        3.90        4.43      0.63 o 
  -3  -3  10       10.36        8.27      1.14 o 
  -2  -3  10       72.91       73.27      2.21 o 
  -1  -3  10       28.66       27.82      1.14 o 
   0  -3  10        7.98       10.19      1.01 o 
   1  -3  10        1.47        1.78      0.37 o 
   2  -3  10        9.58        9.27      1.35 o 
   3  -3  10        1.97        3.27      0.78 o 
  -4  -2  10       11.19       11.91      1.07 o 
  -3  -2  10        2.52        2.68      0.39 o 
  -2  -2  10        0.10       -0.27      0.64 o 
  -1  -2  10       27.15       28.82      1.71 o 
   0  -2  10        4.20        4.74      0.69 o 
   1  -2  10       38.07       44.94      2.14 o 
   2  -2  10       64.62       64.07      3.34 o 
   3  -2  10       10.14        9.87      0.87 o 
   4  -2  10        0.32       -0.06      0.27 o 
  -4  -1  10       41.97       46.41      2.19 o 
  -3  -1  10        3.90        4.84      0.49 o 
  -2  -1  10        5.03        4.02      0.59 o 
  -1  -1  10       68.89       71.63      2.24 o 
   0  -1  10       57.19       72.63      3.77 o 
   1  -1  10      113.45      111.48      4.81 o 
   2  -1  10      138.22      119.12     21.09 o 
   3  -1  10        4.89        4.63      0.60 o 
   4  -1  10        3.96        4.71      0.54 o 
  -4   0  10        0.05       -0.27      0.39 o 
  -3   0  10       45.70       48.86      1.83 o 
  -2   0  10        0.02       -0.10      0.23 o 
  -1   0  10       53.79       61.22      2.47 o 
   0   0  10       41.27       51.27      2.91 o 
   1   0  10      154.84      134.98      5.01 o 
   2   0  10       10.51       10.21      1.63 o 
   3   0  10       15.40       13.99      1.00 o 
   4   0  10        1.65        2.23      0.49 o 
  -4   1  10        1.70        1.29      0.49 o 
  -3   1  10        1.58        1.24      0.58 o 
  -2   1  10        1.71        3.32      0.49 o 
  -1   1  10        1.42        1.08      0.69 o 
   0   1  10     1014.11     1200.61     12.61 o 
   1   1  10       10.57        4.99      0.90 o 
   2   1  10       17.56       15.15      0.83 o 
   3   1  10       59.21       55.91      2.00 o 
   4   1  10        4.12        3.44      0.50 o 
  -4   2  10        0.46        0.67      0.38 o 
  -3   2  10        1.37        1.05      0.35 o 
  -2   2  10      165.20      172.25      9.00 o 
  -1   2  10       22.09       25.79      2.79 o 
   0   2  10        1.88        0.31      0.42 o 
   1   2  10      231.45      258.30      5.89 o 
   2   2  10       60.72       40.69      3.08 o 
   3   2  10        1.48        1.78      0.53 o 
   4   2  10       27.52       26.53      1.23 o 
  -4   3  10        0.91        1.41      0.40 o 
  -3   3  10        2.26        1.98      0.61 o 
  -2   3  10        0.86        1.21      0.51 o 
  -1   3  10      100.48      113.73      2.43 o 
   0   3  10       15.87       16.07      2.05 o 
   1   3  10      215.94      213.80      6.59 o 
   2   3  10       27.34       27.95      1.36 o 
   3   3  10       75.78       88.95      3.43 o 
   4   3  10        3.14        3.12      0.47 o 
  -3   4  10        0.65        0.78      0.43 o 
  -2   4  10        2.69        4.40      0.85 o 
  -1   4  10        6.69        6.77      0.99 o 
   0   4  10       65.61       68.35      2.21 o 
   1   4  10       31.39       28.83      1.37 o 
   2   4  10     1154.16     1089.23     10.40 o 
   3   4  10       13.23       12.16      1.72 o 
   4   4  10        1.20        1.08      0.26 o 
  -2   5  10        0.17        0.78      0.42 o 
  -1   5  10        7.07        5.46      0.88 o 
   0   5  10       21.12       24.32      1.21 o 
   1   5  10        0.82        0.55      0.27 o 
   2   5  10       96.59       88.94      2.77 o 
   3   5  10       47.44       48.26      1.86 o 
   4   5  10       26.55       26.81      1.01 o 
  -2   6  10        4.85        5.54      0.76 o 
  -1   6  10        0.53        0.34      0.37 o 
   0   6  10       27.38       28.24      1.63 o 
   1   6  10       83.47       84.69      5.39 o 
   2   6  10       11.36       12.16      0.81 o 
   3   6  10       14.77       15.33      0.82 o 
   4   6  10        0.34        0.10      0.19 o 
  -1   7  10        1.45        2.15      0.49 o 
   0   7  10        9.23        7.41      0.89 o 
   1   7  10       36.09       41.52      1.36 o 
   2   7  10       17.70       17.18      1.23 o 
   3   7  10        5.77        6.09      0.44 o 
   0   8  10        5.39        4.92      0.52 o 
   1   8  10        0.38        0.19      0.21 o 
   0  -7  11       18.36       15.99      0.98 o 
  -1  -6  11        0.85        1.17      0.32 o 
   0  -6  11       18.10       15.49      1.44 o 
   1  -6  11       17.02       16.74      0.78 o 
  -1  -5  11        0.06        0.47      0.42 o 
   0  -5  11        5.31        2.60      0.79 o 
   1  -5  11       15.78       16.11      1.08 o 
   2  -5  11       10.23       10.50      1.11 o 
  -2  -4  11        1.05        0.95      0.63 o 
  -1  -4  11        1.44        1.43      0.31 o 
   0  -4  11        2.99        3.73      0.63 o 
   1  -4  11       16.75       19.71      1.82 o 
   2  -4  11       49.26       57.76      2.07 o 
   3  -4  11        0.12        0.36      0.29 o 
  -4  -3  11        0.73        1.18      0.31 o 
  -3  -3  11        3.07        2.54      0.65 o 
  -2  -3  11      123.53      119.16      4.04 o 
  -1  -3  11       23.38       21.01      1.01 o 
   0  -3  11        0.27        0.13      0.30 o 
   1  -3  11        8.75        7.32      0.88 o 
   2  -3  11        2.60        2.65      0.71 o 
   3  -3  11       12.87       16.51      1.58 o 
  -4  -2  11        3.56        3.64      0.59 o 
  -3  -2  11        3.04        2.94      0.47 o 
  -2  -2  11        0.14       -0.08      0.46 o 
  -1  -2  11       57.64       63.31      2.13 o 
   0  -2  11      159.39      194.76      4.72 o 
   1  -2  11       51.76       49.26      2.24 o 
   2  -2  11       44.13       41.74      2.69 o 
   3  -2  11        9.08        8.83      1.27 o 
   4  -2  11        4.57        4.72      0.66 o 
  -4  -1  11        1.38        2.84      0.57 o 
  -3  -1  11        0.91        0.55      0.26 o 
  -2  -1  11        1.89        1.76      0.39 o 
  -1  -1  11       35.25       31.40      1.89 o 
   0  -1  11      168.48      179.71      6.01 o 
   1  -1  11        5.27        5.58      0.79 o 
   2  -1  11       10.54       11.89      2.04 o 
   3  -1  11        0.51        0.36      0.41 o 
   4  -1  11        0.47        0.89      0.39 o 
  -4   0  11       11.63       13.96      1.14 o 
  -3   0  11       18.49       18.52      1.13 o 
  -2   0  11       27.19       29.18      2.04 o 
  -1   0  11       15.71       21.71      1.56 o 
   0   0  11       27.89       42.50      2.76 o 
   1   0  11      197.06      177.78      5.93 o 
   2   0  11      113.84       82.73      4.60 o 
   3   0  11        7.15        5.52      1.10 o 
   4   0  11        6.38        7.03      0.60 o 
  -4   1  11        0.71        0.73      0.37 o 
  -3   1  11        0.80        1.15      0.56 o 
  -2   1  11        3.57        2.91      0.49 o 
  -1   1  11       14.73       13.40      2.12 o 
   0   1  11        5.11        7.45      1.03 o 
   2   1  11       48.96       47.88      1.80 o 
   3   1  11       62.69       59.99      3.40 o 
   4   1  11        1.61        1.24      0.72 o 
  -4   2  11        0.00       -0.09      0.23 o 
  -3   2  11        1.54        0.66      0.44 o 
  -2   2  11        2.18        1.45      0.55 o 
  -1   2  11       48.34       44.14      3.81 o 
   0   2  11       34.07       30.54      2.91 o 
   1   2  11        0.00        1.09      0.46 o 
   2   2  11       51.78       49.99      3.91 o 
   3   2  11        0.90        1.19      0.41 o 
   4   2  11        6.47        9.05      1.02 o 
  -3   3  11        0.00       -0.51      0.51 o 
  -2   3  11       43.11       38.70      2.22 o 
  -1   3  11        6.15        4.61      0.48 o 
   0   3  11       20.42       17.56      1.16 o 
   1   3  11      435.38      404.89      3.94 o 
   2   3  11       89.67       78.99      2.69 o 
   3   3  11       20.40       18.70      1.38 o 
   4   3  11       11.11       11.72      0.62 o 
  -3   4  11        0.14       -0.17      0.29 o 
  -2   4  11       17.35       18.11      1.54 o 
  -1   4  11        3.59        3.04      0.65 o 
   0   4  11       38.61       38.91      1.67 o 
   1   4  11       10.41        9.79      0.67 o 
   2   4  11       66.78       53.91      1.67 o 
   3   4  11        1.69        1.47      0.25 o 
   4   4  11        3.54        4.33      0.36 o 
  -2   5  11        0.20        0.42      0.35 o 
  -1   5  11        3.96        4.42      0.79 o 
   0   5  11        1.06        1.11      0.46 o 
   1   5  11        1.14        1.19      0.32 o 
   2   5  11        3.66        3.80      0.48 o 
   3   5  11       29.35       28.52      1.45 o 
   4   5  11        0.19       -0.15      0.15 o 
  -2   6  11        2.75        3.42      0.56 o 
  -1   6  11        0.82        0.65      0.37 o 
   0   6  11       52.93       58.65      2.45 o 
   1   6  11       23.96       23.17      1.59 o 
   2   6  11       16.52       15.94      2.01 o 
   3   6  11       30.41       35.08      0.94 o 
  -1   7  11        3.30        3.24      0.50 o 
   0   7  11       11.34        8.91      0.87 o 
   1   7  11        6.51        6.38      0.50 o 
   2   7  11        2.32        2.21      0.46 o 
   3   7  11        4.42        5.41      0.54 o 
  -1  -6  12        4.11        4.72      0.68 o 
   0  -6  12        3.26        4.00      0.69 o 
  -1  -5  12       48.36       45.09      2.74 o 
   0  -5  12        5.66        5.73      1.00 o 
   1  -5  12        4.02        5.05      0.57 o 
   2  -5  12       28.09       36.24      1.73 o 
  -2  -4  12        1.70        1.08      0.58 o 
  -1  -4  12        8.50        9.21      0.68 o 
   0  -4  12       86.27       73.84      2.59 o 
   1  -4  12        2.74        3.91      0.57 o 
   2  -4  12       39.01       45.25      1.73 o 
   3  -4  12       20.88       30.19      1.52 o 
  -3  -3  12        0.78        1.12      0.46 o 
  -2  -3  12       21.03       18.09      1.60 o 
  -1  -3  12       32.75       35.43      1.76 o 
   0  -3  12       64.61       63.17      3.38 o 
   1  -3  12       27.09       30.06      1.60 o 
   2  -3  12        0.60        0.88      0.48 o 
   3  -3  12       10.21       13.45      1.32 o 
  -4  -2  12        0.65        0.54      0.23 o 
  -3  -2  12        0.31       -0.02      0.25 o 
  -2  -2  12        0.48       -0.33      0.39 o 
  -1  -2  12        9.30        8.68      0.56 o 
   0  -2  12       26.69       29.06      1.40 o 
   1  -2  12     1086.62     1116.17     14.41 o 
   2  -2  12        0.80        0.81      0.46 o 
   3  -2  12        2.30        2.27      0.68 o 
  -4  -1  12       35.09       38.17      1.46 o 
  -3  -1  12        2.12        2.48      0.46 o 
  -2  -1  12       10.07        9.56      1.16 o 
  -1  -1  12        0.06        0.30      0.20 o 
   0  -1  12       66.51       86.35      4.43 o 
   1  -1  12        3.47        4.38      0.53 o 
   2  -1  12      312.57      331.47      7.56 o 
   3  -1  12        3.90        3.88      0.88 o 
   4  -1  12        0.73        0.96      0.35 o 
  -4   0  12       13.43       14.14      0.96 o 
  -3   0  12       10.15       12.32      0.86 o 
  -2   0  12        1.15        1.07      0.49 o 
  -1   0  12       82.66       92.59      4.36 o 
   0   0  12       19.81       13.43      0.99 o 
   1   0  12       42.85       48.06      5.54 o 
   2   0  12       72.66       73.40      5.26 o 
   3   0  12       23.63       27.88      2.28 o 
   4   0  12        1.28        0.90      0.40 o 
  -4   1  12        0.10        0.31      0.26 o 
  -3   1  12        1.91        1.39      0.36 o 
  -2   1  12        0.37        0.11      0.31 o 
  -1   1  12       31.38       28.06      1.16 o 
   0   1  12      220.60      220.08      3.30 o 
   1   1  12        9.07        9.34      0.50 o 
   2   1  12       17.63       16.65      0.92 o 
   3   1  12      192.87      182.34      5.84 o 
   4   1  12        8.55       10.56      1.18 o 
  -3   2  12        1.75        2.66      0.67 o 
  -2   2  12       12.66       15.05      1.33 o 
  -1   2  12        0.28        0.51      0.57 o 
   0   2  12       53.10       52.16      3.02 o 
   1   2  12       11.78       10.45      0.71 o 
   2   2  12       13.73       10.67      0.66 o 
   3   2  12        1.72        1.33      0.41 o 
   4   2  12       22.07       21.41      1.65 o 
  -3   3  12        0.73        0.26      0.36 o 
  -2   3  12        7.31        5.95      0.90 o 
  -1   3  12        2.99        2.54      0.41 o 
   0   3  12       21.50       21.21      1.30 o 
   1   3  12      187.93      166.61      3.17 o 
   2   3  12      117.92      110.37      4.91 o 
   3   3  12        5.79        5.69      0.79 o 
   4   3  12        2.67        3.41      0.40 o 
  -3   4  12        0.45        0.66      0.32 o 
  -2   4  12        4.52        6.96      0.94 o 
  -1   4  12        5.45        6.54      0.64 o 
   0   4  12       13.14       11.32      1.18 o 
   1   4  12      324.75      299.11      8.53 o 
   2   4  12       74.58       61.54      1.79 o 
   3   4  12       21.57       20.20      2.28 o 
   4   4  12        0.13        0.29      0.17 o 
  -2   5  12        1.06        0.69      0.36 o 
  -1   5  12        1.68        2.13      0.55 o 
   0   5  12        0.32        0.91      0.28 o 
   1   5  12       33.88       32.20      2.72 o 
   2   5  12       44.40       40.55      1.43 o 
   3   5  12       16.79       16.72      1.17 o 
   4   5  12        0.07       -0.15      0.19 o 
  -2   6  12        0.79        0.75      0.30 o 
  -1   6  12       33.66       32.52      1.69 o 
   0   6  12       46.37       48.51      3.16 o 
   1   6  12        0.03        1.09      0.42 o 
   2   6  12       52.15       57.49      4.25 o 
   3   6  12       23.67       23.38      0.87 o 
  -1   7  12        0.03       -0.16      0.21 o 
   0   7  12       24.96       23.07      1.22 o 
   1   7  12       14.38       15.71      0.72 o 
   2   7  12       19.07       20.19      1.13 o 
  -1  -6  13        0.05       -0.17      0.20 o 
   0  -6  13        9.24        9.00      0.89 o 
  -1  -5  13       10.82       12.73      1.38 o 
   0  -5  13        0.15       -0.26      0.32 o 
   1  -5  13        8.53        8.57      1.00 o 
  -2  -4  13        0.04        0.23      0.30 o 
  -1  -4  13        0.82        1.78      0.40 o 
   0  -4  13       59.71       57.69      3.15 o 
   1  -4  13       27.29       28.18      1.41 o 
   2  -4  13        0.24        0.34      0.22 o 
  -3  -3  13       12.50       12.99      1.20 o 
  -2  -3  13        8.86        9.72      1.16 o 
  -1  -3  13        0.21       -0.05      0.24 o 
   0  -3  13       15.67       12.26      1.53 o 
   1  -3  13        4.32        3.62      0.56 o 
   2  -3  13       11.39       13.13      1.41 o 
   3  -3  13        3.76        4.39      0.71 o 
  -3  -2  13        0.12        0.36      0.23 o 
  -2  -2  13        4.34        4.00      0.78 o 
  -1  -2  13       12.18       13.05      0.82 o 
   0  -2  13        0.27        0.59      0.50 o 
   1  -2  13        1.14        2.35      0.48 o 
   2  -2  13       20.20       21.45      1.32 o 
   3  -2  13        1.37        1.41      0.52 o 
  -3  -1  13        0.00        0.46      0.26 o 
  -2  -1  13        1.68        1.11      0.51 o 
  -1  -1  13       21.68       28.60      1.04 o 
   0  -1  13       12.70       16.26      1.25 o 
   1  -1  13       31.04       37.15      2.11 o 
   2  -1  13        0.86        1.21      0.53 o 
   3  -1  13       14.10       15.71      1.58 o 
  -3   0  13        0.33        0.23      0.40 o 
  -2   0  13        3.70        2.98      0.71 o 
  -1   0  13       53.90       57.95      3.57 o 
   0   0  13       65.25       66.65      2.63 o 
   1   0  13        0.11        0.22      0.66 o 
   2   0  13        2.55        1.64      0.54 o 
   3   0  13        3.37        4.18      0.89 o 
   4   0  13        0.24        0.54      0.31 o 
  -3   1  13        0.58        0.73      0.29 o 
  -2   1  13        0.28        0.51      0.43 o 
  -1   1  13      126.35      126.32      6.37 o 
   0   1  13        2.19        1.72      0.36 o 
   1   1  13       39.67       40.83      1.31 o 
   2   1  13       21.33       16.85      1.23 o 
   3   1  13        0.49        0.76      0.49 o 
   4   1  13        6.31        6.42      0.82 o 
  -3   2  13       27.28       30.52      1.47 o 
  -2   2  13        2.71        2.77      0.59 o 
  -1   2  13        0.17        0.12      0.27 o 
   0   2  13       19.58       20.11      1.29 o 
   1   2  13       21.41       16.98      0.78 o 
   2   2  13        0.30       -0.12      0.18 o 
   3   2  13       15.68       10.64      0.97 o 
   4   2  13        0.26        0.85      0.40 o 
  -3   3  13        0.60        1.00      0.43 o 
  -2   3  13       15.48       15.59      1.32 o 
  -1   3  13        7.12        9.14      1.14 o 
   0   3  13       27.35       23.86      1.44 o 
   1   3  13      117.80       99.46      2.26 o 
   2   3  13       72.86       62.81      2.32 o 
   3   3  13       13.85       10.06      0.97 o 
   4   3  13        2.71        2.46      0.31 o 
  -3   4  13        1.10        1.48      0.24 o 
  -2   4  13        0.02        0.51      0.36 o 
  -1   4  13       12.80       12.68      0.88 o 
   0   4  13       12.82       13.52      1.28 o 
   1   4  13      514.81      448.75      4.85 o 
   2   4  13        0.88        1.03      0.29 o 
   3   4  13        3.64        3.49      0.70 o 
   4   4  13        7.56       11.10      0.73 o 
  -2   5  13        0.00        0.06      0.26 o 
  -1   5  13        0.14        0.11      0.28 o 
   0   5  13        0.30        0.70      0.37 o 
   1   5  13       61.49       51.20      2.33 o 
   2   5  13       12.83       12.65      1.14 o 
   3   5  13       30.27       27.10      1.28 o 
  -1   6  13        0.82        0.83      0.32 o 
   0   6  13       15.71       15.22      0.80 o 
   1   6  13        7.41        6.77      0.80 o 
   2   6  13        1.07        3.79      0.57 o 
   3   6  13        0.83        0.94      0.19 o 
   0   7  13        3.36        2.84      0.38 o 
   1   7  13        9.45        8.93      0.73 o 
   2   7  13        4.44        3.75      0.48 o 
  -1  -5  14       10.34        9.43      1.07 o 
   0  -5  14        3.55        4.18      0.76 o 
   1  -5  14       15.47       16.16      1.20 o 
  -2  -4  14        0.07        0.25      0.31 o 
  -1  -4  14        1.81        1.54      0.36 o 
   0  -4  14        5.40        6.11      1.03 o 
   1  -4  14       35.20       41.10      2.40 o 
   2  -4  14        2.31        1.36      0.29 o 
  -3  -3  14       10.92       11.09      1.02 o 
  -2  -3  14        1.42        0.60      0.37 o 
  -1  -3  14        0.17        0.40      0.27 o 
   0  -3  14       24.79       24.06      2.09 o 
   1  -3  14        1.33        1.75      0.40 o 
   2  -3  14       18.34       22.29      1.67 o 
   3  -3  14        4.84        5.06      0.65 o 
  -3  -2  14        0.02        0.00      0.27 o 
  -2  -2  14        3.33        2.05      0.59 o 
  -1  -2  14       35.56       38.86      2.31 o 
   0  -2  14       62.57       69.06      3.59 o 
   1  -2  14       74.80       78.74      2.48 o 
   2  -2  14        3.13        3.10      0.72 o 
   3  -2  14       12.06       13.50      1.25 o 
  -3  -1  14        0.05       -0.25      0.25 o 
  -2  -1  14        2.27        1.17      0.49 o 
  -1  -1  14       30.03       32.97      4.72 o 
   0  -1  14        1.70        2.57      0.78 o 
   1  -1  14        3.89        3.53      0.58 o 
   2  -1  14        0.51        0.96      0.43 o 
   3  -1  14        0.26        0.26      0.32 o 
  -3   0  14        2.29        3.43      0.45 o 
  -2   0  14        7.89        7.93      1.06 o 
  -1   0  14       13.27       13.65      0.94 o 
   0   0  14       53.36       49.41      2.67 o 
   1   0  14       79.54       85.11      3.95 o 
   2   0  14       32.75       30.00      2.21 o 
   3   0  14        2.56        3.52      0.79 o 
   4   0  14        3.95        4.99      0.62 o 
  -3   1  14        0.06        0.33      0.34 o 
  -2   1  14        2.02        2.09      0.60 o 
  -1   1  14       15.64       18.35      1.07 o 
   0   1  14        1.76        2.44      0.38 o 
   1   1  14       37.83       34.66      1.27 o 
   3   1  14       10.65        9.69      1.25 o 
   4   1  14        0.06        0.09      0.21 o 
  -3   2  14        0.22        0.53      0.22 o 
  -2   2  14        2.34        2.49      0.63 o 
  -1   2  14       17.65       17.39      1.06 o 
   0   2  14        0.06       -0.20      0.23 o 
   1   2  14       14.03       12.86      0.87 o 
   2   2  14        1.78        2.97      0.41 o 
   3   2  14       27.70       28.74      1.21 o 
   4   2  14        0.01       -0.03      0.21 o 
  -3   3  14        6.02        4.46      0.48 o 
  -2   3  14        0.04       -0.31      0.31 o 
  -1   3  14        1.07        1.90      0.55 o 
   0   3  14      333.75      289.77      5.77 o 
   1   3  14       79.23       64.00      1.82 o 
   2   3  14        8.70        9.36      0.68 o 
   3   3  14       23.18       21.81      1.31 o 
   4   3  14        8.11        7.79      0.76 o 
  -2   4  14        0.11        0.56      0.28 o 
  -1   4  14        5.57        3.98      0.70 o 
   0   4  14        2.67        2.35      0.61 o 
   1   4  14      127.55      104.15      3.29 o 
   2   4  14        2.11        1.85      0.33 o 
   3   4  14        4.59        5.88      0.69 o 
  -2   5  14        2.66        3.00      0.43 o 
  -1   5  14        0.12        0.41      0.25 o 
   0   5  14        1.74        1.98      0.52 o 
   1   5  14        0.62        0.47      0.34 o 
   2   5  14       41.17       35.52      1.33 o 
   3   5  14        1.88        2.02      0.27 o 
  -1   6  14       29.24       27.80      1.11 o 
   0   6  14        2.39        2.02      0.42 o 
   1   6  14        1.66        1.09      0.35 o 
   2   6  14       68.49       68.39      2.17 o 
   0   7  14        8.82       10.29      0.71 o 
   1   7  14        0.01       -0.14      0.14 o 
   2   7  14        2.82        3.15      0.37 o 
  -1  -5  15        2.86        3.36      0.58 o 
   0  -5  15        0.44        0.12      0.24 o 
   1  -5  15       12.43       17.03      1.02 o 
  -2  -4  15        0.41        0.65      0.31 o 
  -1  -4  15       21.10       19.49      0.97 o 
   0  -4  15        0.03       -0.21      0.34 o 
   1  -4  15       12.88       15.08      1.33 o 
  -2  -3  15        2.27        2.54      0.57 o 
  -1  -3  15        8.71       10.66      0.70 o 
   0  -3  15       40.17       43.91      1.88 o 
   1  -3  15        3.87        3.71      0.80 o 
   2  -3  15        3.93        5.81      0.77 o 
  -3  -2  15        0.49        0.54      0.32 o 
  -2  -2  15        6.05        5.07      0.82 o 
  -1  -2  15        1.43        1.01      0.55 o 
   0  -2  15      418.04      461.71      9.02 o 
   1  -2  15        3.58        4.10      0.57 o 
   2  -2  15        0.04        0.57      0.35 o 
   3  -2  15        3.24        4.81      0.65 o 
  -3  -1  15        0.76        0.54      0.24 o 
  -2  -1  15        0.96        0.58      0.40 o 
  -1  -1  15        6.18        7.07      0.75 o 
   0  -1  15        3.18        3.19      0.92 o 
   1  -1  15      182.82      209.13      7.41 o 
   2  -1  15        9.24       10.92      0.90 o 
   3  -1  15        0.01        0.07      0.26 o 
  -3   0  15        0.07        0.44      0.21 o 
  -2   0  15        7.53        7.33      0.98 o 
  -1   0  15        1.12        1.19      0.44 o 
   0   0  15        4.57        4.94      0.98 o 
   1   0  15       21.81       25.81      1.42 o 
   2   0  15       14.27       17.71      1.65 o 
   3   0  15        5.94        4.95      0.84 o 
  -3   1  15        0.10        0.17      0.29 o 
  -2   1  15        4.46        3.29      0.68 o 
  -1   1  15       40.18       38.08      1.53 o 
   0   1  15       15.26       12.89      0.91 o 
   1   1  15        2.96        3.30      0.48 o 
   2   1  15      156.83      147.13      4.73 o 
   3   1  15       20.26       24.91      1.87 o 
  -3   2  15        2.75        4.10      0.59 o 
  -2   2  15        0.82        0.63      0.36 o 
  -1   2  15        5.76        4.96      0.56 o 
   0   2  15        0.12       -0.13      0.21 o 
   1   2  15        1.61        1.47      0.35 o 
   2   2  15        5.39        3.85      0.61 o 
   3   2  15       23.09       23.39      1.80 o 
  -3   3  15        0.69        1.04      0.30 o 
  -2   3  15        0.01       -0.34      0.34 o 
  -1   3  15        1.14        0.74      0.37 o 
   0   3  15       28.65       23.63      1.19 o 
   1   3  15       64.42       55.99      2.18 o 
   2   3  15        0.18        0.49      0.21 o 
   3   3  15        2.10        2.66      0.36 o 
  -2   4  15        0.57        0.87      0.36 o 
  -1   4  15        0.64        0.23      0.27 o 
   0   4  15      119.83      105.51      3.36 o 
   1   4  15       24.12       20.62      1.06 o 
   2   4  15       31.72       26.59      1.06 o 
   3   4  15        5.81        5.89      0.63 o 
  -2   5  15        0.16        0.23      0.21 o 
  -1   5  15        0.02       -0.21      0.25 o 
   0   5  15       21.41       21.53      1.42 o 
   1   5  15       13.75       11.15      0.72 o 
   2   5  15       10.60        9.30      0.85 o 
  -1   6  15        5.92        6.96      0.57 o 
   0   6  15        0.39        0.55      0.25 o 
   1   6  15       16.76       16.28      0.75 o 
   2   6  15        7.57        6.64      0.63 o 
   0  -5  16        9.69        8.99      0.76 o 
  -1  -4  16       16.90       16.62      1.24 o 
   0  -4  16       13.52       12.63      1.17 o 
   1  -4  16        1.48        1.52      0.43 o 
  -2  -3  16        0.07       -0.09      0.28 o 
  -1  -3  16       27.14       26.63      0.98 o 
   0  -3  16        2.17        1.77      0.41 o 
   1  -3  16       10.28       10.49      1.17 o 
   2  -3  16       11.97       12.80      0.69 o 
  -3  -2  16        0.36        1.42      0.35 o 
  -2  -2  16        3.53        4.14      0.68 o 
  -1  -2  16        0.59        1.04      0.55 o 
   0  -2  16       15.54       13.41      1.51 o 
   1  -2  16        7.73        9.51      1.25 o 
   2  -2  16        6.08        6.53      0.83 o 
  -3  -1  16        0.11        0.38      0.25 o 
  -2  -1  16        3.72        3.56      0.69 o 
  -1  -1  16        1.11        0.97      0.33 o 
   0  -1  16        0.63        0.88      0.55 o 
   1  -1  16        1.19        0.57      0.36 o 
   2  -1  16       11.52       12.43      1.23 o 
   3  -1  16       52.37       73.74      2.47 o 
  -3   0  16        0.11       -0.07      0.23 o 
  -2   0  16       24.41       21.57      1.53 o 
  -1   0  16       11.42       11.57      1.84 o 
   0   0  16        0.33        0.11      0.56 o 
   1   0  16       41.00       44.36      2.75 o 
   2   0  16        0.31        0.60      0.38 o 
   3   0  16        0.08       -0.02      0.25 o 
  -3   1  16        0.00        0.00      0.22 o 
  -2   1  16       10.42        7.83      0.92 o 
  -1   1  16        7.69        7.54      0.92 o 
   0   1  16       19.59       20.26      1.69 o 
   1   1  16        1.80        1.86      0.31 o 
   2   1  16       18.94       17.26      1.55 o 
   3   1  16        5.82        6.44      0.89 o 
  -3   2  16        0.01       -0.24      0.24 o 
  -2   2  16        0.13       -0.12      0.31 o 
  -1   2  16        0.14        0.42      0.23 o 
   0   2  16        1.03        1.05      0.30 o 
   1   2  16        0.15        0.24      0.20 o 
   3   2  16        2.41        1.25      0.43 o 
  -2   3  16        0.62        0.87      0.36 o 
  -1   3  16        0.40        0.38      0.26 o 
   0   3  16      125.94      109.64      2.45 o 
   1   3  16       18.59       16.56      0.95 o 
   2   3  16       16.99       15.08      1.11 o 
   3   3  16        0.13        0.27      0.25 o 
  -2   4  16        1.14        0.95      0.31 o 
  -1   4  16        0.98        0.86      0.37 o 
   0   4  16      116.96      101.93      2.25 o 
   1   4  16        5.04        4.28      0.48 o 
   2   4  16        0.68        0.62      0.30 o 
   3   4  16       14.34       19.16      1.29 o 
  -1   5  16        0.34        0.37      0.16 o 
   0   5  16       16.51       17.04      0.83 o 
   1   5  16        0.07        0.20      0.17 o 
   2   5  16        8.62        6.84      0.68 o 
   3   5  16       11.61       13.53      0.88 o 
   0   6  16        0.34        0.31      0.19 o 
   1   6  16        1.18        1.93      0.25 o 
   2   6  16        6.69        6.40      0.54 o 
   0  -4  17        8.46        9.76      0.87 o 
   1  -4  17        2.46        2.33      0.40 o 
  -2  -3  17        0.45        0.45      0.28 o 
  -1  -3  17        8.82        9.32      0.63 o 
   0  -3  17        0.74        0.95      0.29 o 
   1  -3  17        7.58       10.30      1.03 o 
  -2  -2  17        3.69        3.64      0.59 o 
  -1  -2  17       21.88       23.80      1.73 o 
   0  -2  17       41.68       43.92      2.00 o 
   1  -2  17        0.16       -0.31      0.34 o 
   2  -2  17        7.90        9.36      0.80 o 
  -2  -1  17        3.10        2.36      0.50 o 
  -1  -1  17        0.02        0.30      0.24 o 
   0  -1  17        5.14        6.17      1.06 o 
   1  -1  17        1.57        1.46      0.57 o 
   2  -1  17        0.51        0.65      0.35 o 
  -2   0  17        1.65        1.32      0.46 o 
  -1   0  17        5.81        6.16      0.73 o 
   0   0  17       16.17       19.50      1.87 o 
   1   0  17       21.39       25.31      2.08 o 
   2   0  17        0.16       -0.28      0.28 o 
   3   0  17        2.02        2.75      0.49 o 
  -2   1  17        3.33        3.80      0.64 o 
  -1   1  17        3.37        4.26      0.96 o 
   0   1  17        8.77        9.21      1.19 o 
   1   1  17       78.43       87.60      6.01 o 
   2   1  17       13.08       11.41      1.16 o 
   3   1  17        1.47        1.23      0.36 o 
  -2   2  17        3.42        3.05      0.53 o 
  -1   2  17        4.32        3.43      0.44 o 
   0   2  17        1.42        1.02      0.45 o 
   1   2  17        0.13       -0.08      0.23 o 
   2   2  17       26.05       27.28      1.77 o 
   3   2  17        2.91        3.46      0.56 o 
  -2   3  17        0.18        0.08      0.24 o 
  -1   3  17      107.37      108.95      2.90 o 
   0   3  17       20.31       19.46      1.00 o 
   1   3  17        0.58        0.70      0.28 o 
   2   3  17       11.01       10.62      0.84 o 
   3   3  17       11.64       11.56      0.95 o 
  -1   4  17        1.08        0.80      0.48 o 
   0   4  17       60.26       53.69      1.86 o 
   1   4  17        5.49        5.08      0.56 o 
   2   4  17        0.88        1.03      0.30 o 
   3   4  17        2.79        4.76      0.54 o 
  -1   5  17        2.36        3.05      0.40 o 
   0   5  17        0.43        0.67      0.28 o 
   1   5  17       14.82       12.28      1.24 o 
   2   5  17        6.46        6.07      0.55 o 
  -1  -3  18       32.27       28.81      1.10 o 
   0  -3  18        2.17        1.93      0.43 o 
   1  -3  18        0.01        0.33      0.23 o 
  -2  -2  18        0.01        0.22      0.23 o 
  -1  -2  18       75.33       83.78      1.84 o 
   0  -2  18        8.81        8.08      0.67 o 
   1  -2  18        0.41        0.06      0.25 o 
   2  -2  18        0.01        0.27      0.22 o 
  -2  -1  18        0.18        0.36      0.27 o 
  -1  -1  18        1.62        2.28      0.57 o 
   0  -1  18       41.64       47.22      1.66 o 
   1  -1  18        3.06        3.30      0.68 o 
   2  -1  18        0.99        0.46      0.24 o 
  -2   0  18        0.56        0.08      0.24 o 
  -1   0  18        0.31       -0.12      0.21 o 
   0   0  18        0.17        0.73      0.50 o 
   1   0  18        0.37        0.90      0.50 o 
   2   0  18        4.80        4.21      0.58 o 
  -2   1  18        3.23        3.12      0.49 o 
  -1   1  18        4.49        5.30      1.24 o 
   0   1  18        0.34        0.90      0.47 o 
   1   1  18       49.52       58.60      2.93 o 
   2   1  18       11.65       15.52      1.18 o 
  -2   2  18        0.01        0.58      0.27 o 
  -1   2  18        3.62        3.54      0.57 o 
   0   2  18        0.55        0.05      0.38 o 
   1   2  18        7.04        8.34      1.07 o 
   2   2  18        6.27        6.00      0.74 o 
   3   2  18       19.40       22.81      1.10 o 
  -1   3  18        0.13        0.63      0.22 o 
   0   3  18        9.46        9.75      1.00 o 
   1   3  18        0.11        0.28      0.20 o 
   2   3  18        0.09       -0.02      0.18 o 
  -1   4  18       28.04       24.68      3.66 o 
   0   4  18        1.45        1.04      0.34 o 
   1   4  18       12.36       10.88      0.92 o 
   2   4  18       13.04       13.58      0.60 o 
   0   5  18        0.73        0.71      0.24 o 
   1   5  18        0.83        1.02      0.20 o 
  -1  -2  19       16.31       16.13      0.67 o 
   0  -2  19        0.53        0.73      0.21 o 
   1  -2  19        3.50        3.47      0.49 o 
  -2  -1  19        0.17       -0.12      0.19 o 
  -1  -1  19        0.01        0.05      0.31 o 
   0  -1  19        1.17        0.94      0.39 o 
   1  -1  19        1.88        2.43      0.50 o 
  -2   0  19        1.09        1.11      0.28 o 
  -1   0  19        0.05       -0.07      0.28 o 
   0   0  19       36.26       44.16      2.30 o 
   1   0  19        0.33       -0.04      0.27 o 
  -2   1  19        2.29        2.15      0.33 o 
  -1   1  19        5.00        5.43      1.34 o 
   0   1  19        0.31        0.02      0.32 o 
   1   1  19       25.53       26.72      1.75 o 
   2   1  19        0.65        0.50      0.18 o 
  -1   2  19        0.00       -0.17      0.17 o 
   0   2  19        0.19       -0.22      0.32 o 
   1   2  19        0.05        0.04      0.28 o 
   2   2  19        8.49        6.62      0.62 o 
  -1   3  19       48.73       67.29      2.10 o 
   0   3  19        1.09        1.24      0.39 o 
   1   3  19        5.40        6.04      0.76 o 
   2   3  19        0.09       -0.01      0.11 o 
   0   4  19        7.02        8.25      0.74 o 
   1   4  19        0.30        0.27      0.24 o 
  -1  -1  20        0.53        0.07      0.19 o 
   0  -1  20        0.26        0.22      0.22 o 
   1  -1  20        1.39        1.22      0.33 o 
  -1   0  20        1.21        0.55      0.28 o 
   0   0  20        2.72        2.81      0.54 o 
   1   0  20        0.74        0.87      0.31 o 
  -1   1  20        1.24        0.60      0.26 o 
   0   1  20       21.13       25.05      1.53 o 
   1   1  20        3.86        4.41      0.62 o 
   0   2  20        0.85        0.87      0.38 o 
   1   2  20        7.17        7.85      0.79 o 
   0   3  20        0.01       -0.15      0.27 o 
   1   3  20        0.75        0.64      0.28 o 
   0   1  21        7.14        7.40      0.65 o 
                                                 
